# Supplementary material for: Extracellular vesicles enriched in connexin 43 promote a senescent phenotype in bone and synovial cells contributing to osteoarthritis progression
Source: Cell Death Dis. 2022 Aug 5;13(8):681. doi: 10.1038/s41419-022-05089-w (PMC9355945; doi:10.1038/s41419-022-05089-w)
Supplement: Supplementary file 8 — Table S1 [file 41419_2022_5089_MOESM8_ESM.xlsx]

## Sheet: Sheet1
Supplementary table 1.
Gene name (protein name)	Forward	Reverse
ACAN (Aggrecan)	CAGAACAACTCGGGGAACAT	GCACAATTGGAACCCTGACT
CDH2 (N-cadherin)	TATTTCCATCCTGCGTGTGA	GCGTTTCATCCATACCACAA
CDKN1a (p21)	GACTCTCAGGGTCGAAAACG	GCCAGGGTATGTACATGAGGA
CDKNa2 (p16Ink4a)	GAGCAGAACGATAGGGCTTG	CATGTGCCCTCTCCTCCTAA
COL2A1	GAGTCCTTGTGGTCCGTGTT	TTCTGGGGAGCAGTAGCTGT
(Collagen II)
GJA1 (Cx43)	ACATGGGTGACTGGAGCGCC	ATGATCTGCAGGACCCAGAA
HPRT-1 (HPRT-1)	TTGAGTTTGGAAACATCTGGAG	GCCCAAAGGGAACTGATAGTC
IL-1ß (IL-1ß)	CGAATCTCCGACCACCACTAC	TCCATGGCCACAACAACTGA
IL-6 (IL-6)	TGTAGCCGCCCCACACA	GGATGTACCGAATTTGTTTGTA
MMP-3 (MMP-3)	CCCTGGGTCTCTTTCACTCA	GCTGACAGCATCAAAGGACA
SMAD3 (Smad 3)	CAGAGTGCCTCAGTGACAGC	AAGGTGGACTCTCTCCAGCA
SNAI1 (Snail 1)	GCTGCAGGACTCTAATCCAGAGTT	AGCATTGGACAGAGTCCCAGAT
SNAI2 (Slug)	CCCTGAAGATGCATATTCGGAC	CTTCTCCCCCGTGTGAGTTCTA
PTGS2 (COX-2)	CTTCACGCATCAGTTTTTCAAG	TCACCGTAAATATGATTTAAGTCCAC
TWIST1 (Twist-1)	CATGTCCGCGTCCCACTA	CACGCCCTGTTTCTTTGAAT
