# Supplementary material for: Extracellular vesicles enriched in connexin 43 promote a senescent phenotype in bone and synovial cells contributing to osteoarthritis progression
Source: Cell Death Dis. 2022 Aug 5;13(8):681. doi: 10.1038/s41419-022-05089-w (PMC9355945; doi:10.1038/s41419-022-05089-w)
Supplement: Supplementary file 9 — Table S2 [file 41419_2022_5089_MOESM9_ESM.xlsx]

## Sheet: Sheet1
			sEVs-T/C			sEVs-T/C-Cx43
Gene name	Protein name	Description	Unused	%Cov(95)	PN	Unused	%Cov(95)	PN
A1BG	A1BG_HUMAN	Alpha-1B-glycoprotein	1.44	1.414	1	1.41	1.414	1
A2M	A2MG_HUMAN	Alpha-2-macroglobulin	19.58	15.33	47	23.08	21.03	54
AARS	SYAC_HUMAN	Alanine--tRNA ligase, cytoplasmic	23.83	16.74	12	28.8	18.08	13
AASDHPPT	ADPPT_HUMAN	L-aminoadipate-semialdehyde dehydrogenase-phosphopantetheinyl transferase	1.92	2.589	1	4.58	9.061	3
ABCE1	ABCE1_HUMAN	ATP-binding cassette sub-family E member 1	21.55	25.88	12	19.16	22.7	11
ABCF1	ABCF1_HUMAN	ATP-binding cassette sub-family F member 1	10.68	7.811	5	4.4	2.722	2
ABCF2	ABCF2_HUMAN	ATP-binding cassette sub-family F member 2				0.9	4.173	2
ABCF3	ABCF3_HUMAN	ATP-binding cassette sub-family F member 3				2.23	1.41	1
ABI1	ABI1_HUMAN	Abl interactor 1				1.08	2.165	1
ACACA	ACACA_HUMAN	Acetyl-CoA carboxylase 1	30.52	8.824	16	36.93	10.87	20
ACADVL	ACADV_HUMAN	Very long-chain specific acyl-CoA dehydrogenase, mitochondrial	4.97	6.87	3	3.05	2.901	1
ACAT2	THIC_HUMAN	Acetyl-CoA acetyltransferase, cytosolic	0.88	0	0	6.82	13.6	4
ACLY	ACLY_HUMAN	ATP-citrate synthase	61.66	33.51	32	68.72	36.97	38
ACO1	ACOC_HUMAN	Cytoplasmic aconitate hydratase				3.74	2.475	2
ACOT7	BACH_HUMAN	Cytosolic acyl coenzyme A thioester hydrolase	7.96	12.37	4	8.19	14.74	5
ACSL4	ACSL4_HUMAN	Long-chain-fatty-acid--CoA ligase 4	18.82	17.16	9	13.76	16.32	8
ACTA1	ACTS_HUMAN	Actin, alpha skeletal muscle				1.15	34.75	46
ACTB	ACTB_HUMAN	Actin, cytoplasmic 1	68.17	81.07	168	59.14	79.47	158
ACTBL2	ACTBL_HUMAN	Beta-actin-like protein 2				1.49	22.61	24
ACTC1	ACTC_HUMAN	Actin, alpha cardiac muscle 1	2.69	45.89	49
ACTG1	ACTG_HUMAN	Actin, cytoplasmic 2	2.81	81.07	167	2.05	79.47	155
ACTL6A	ACL6A_HUMAN	Actin-like protein 6A	7.35	15.15	4	9.85	22.61	7
ACTN1	ACTN1_HUMAN	Alpha-actinin-1	58.02	36.21	31	75.94	49.55	46
ACTN4	ACTN4_HUMAN	Alpha-actinin-4	18.91	30.52	24	22.5	40.07	33
ACTR1A	ACTZ_HUMAN	Alpha-centractin	7.71	17.29	4	13.81	26.86	8
ACTR2	ARP2_HUMAN	Actin-related protein 2	4.02	6.853	2	4.8	10.66	3
ACTR3	ARP3_HUMAN	Actin-related protein 3	12.67	27.75	8	9.79	15.31	4
ADAM10	ADA10_HUMAN	Disintegrin and metalloproteinase domain-containing protein 10	2.34	1.337	1	3.72	3.209	2
ADH5	ADHX_HUMAN	Alcohol dehydrogenase class-3				2.09	5.882	1
ADK	ADK_HUMAN	Adenosine kinase	1.94	3.039	1	6.15	13.26	4
ADSL	PUR8_HUMAN	Adenylosuccinate lyase	1.28	1.86	1	5.73	8.264	4
AFP	FETA_HUMAN	Alpha-fetoprotein	5.19	4.105	3	4.43	9.36	4
AGRN	AGRIN_HUMAN	Agrin	69.61	23.13	40	71.81	22.11	38
AHCY	SAHH_HUMAN	Adenosylhomocysteinase	17.45	22.22	9	20.23	27.55	10
AHCYL1	SAHH2_HUMAN	S-adenosylhomocysteine hydrolase-like protein 1	2.71	1.887	1
AHSA1	AHSA1_HUMAN	Activator of 90 kDa heat shock protein ATPase homolog 1	3.62	10.65	3	11.29	24.56	5
AHSG	FETUA_HUMAN	Alpha-2-HS-glycoprotein	41.09	74.11	69	36.04	66.76	96
AIMP1	AIMP1_HUMAN	Aminoacyl tRNA synthase complex-interacting multifunctional protein 1	3.68	6.41	3	4.48	10.58	2
AIMP2	AIMP2_HUMAN	Aminoacyl tRNA synthase complex-interacting multifunctional protein 2	4.48	6.875	2	8.58	28.75	7
AK1	KAD1_HUMAN	Adenylate kinase isoenzyme 1				1.01	6.186	1
AK2	KAD2_HUMAN	Adenylate kinase 2, mitochondrial	1.66	4.603	1	2.17	11.3	2
AKR1B1	ALDR_HUMAN	Aldose reductase	2.95	4.747	2	6.5	20.25	5
AKR7A2	ARK72_HUMAN	Aflatoxin B1 aldehyde reductase member 2	6.28	12.53	3	8.14	15.88	4
ALB	ALBU_HUMAN	Serum albumin	61.09	60.1	63	68.32	59.77	62
ALCAM	CD166_HUMAN	CD166 antigen	8.77	14.07	7	6.08	5.317	2
ALDH16A1	A16A1_HUMAN	Aldehyde dehydrogenase family 16 member A1	15.14	15.96	10	21.06	23.32	14
ALDH1A3	AL1A3_HUMAN	Aldehyde dehydrogenase family 1 member A3	2.61	5.078	2
ALDH7A1	AL7A1_HUMAN	Alpha-aminoadipic semialdehyde dehydrogenase	14.21	17.25	7	12.93	18.55	7
ALDH9A1	AL9A1_HUMAN	4-trimethylaminobutyraldehyde dehydrogenase	8.04	10.32	4	7.85	10.73	4
ALDOA	ALDOA_HUMAN	Fructose-bisphosphate aldolase A	23.22	45.88	16	23.5	52.2	14
ALYREF	THOC4_HUMAN	THO complex subunit 4				2.52	14.4	2
ANAPC4	APC4_HUMAN	Anaphase-promoting complex subunit 4				3.24	3.342	2
ANKFY1	ANFY1_HUMAN	Rabankyrin-5	0.88	0.5988	1
ANO6	ANO6_HUMAN	Anoctamin-6	2.79	2.198	2
ANP32E	AN32E_HUMAN	Acidic leucine-rich nuclear phosphoprotein 32 family member E	1.34	5.224	1
ANXA1	ANXA1_HUMAN	Annexin A1	24.84	41.62	12	23.78	43.35	12
ANXA11	ANX11_HUMAN	Annexin A11	12.54	12.67	7	9.63	13.47	7
ANXA2	ANXA2_HUMAN	Annexin A2	50.83	63.42	32	49.06	62.54	27
ANXA3	ANXA3_HUMAN	Annexin A3	1.58	5.263	2
ANXA4	ANXA4_HUMAN	Annexin A4	10.13	29.15	7	7.87	21	6
ANXA5	ANXA5_HUMAN	Annexin A5	34.15	58.75	23	31.94	59.69	18
ANXA6	ANXA6_HUMAN	Annexin A6	27.3	23.48	13	17.85	16.64	9
ANXA7	ANXA7_HUMAN	Annexin A7	9.84	13.32	6	8.81	11.48	5
AP1B1	AP1B1_HUMAN	AP-1 complex subunit beta-1	2.12	6.639	5	2.66	8.43	6
AP1G1	AP1G1_HUMAN	AP-1 complex subunit gamma-1	3.07	2.311	2	4.86	5.474	3
AP1M1	AP1M1_HUMAN	AP-1 complex subunit mu-1	0.84	3.31	1	0.94	0	0
AP2A1	AP2A1_HUMAN	AP-2 complex subunit alpha-1	10.77	5.834	5	12.61	10.64	7
AP2A2	AP2A2_HUMAN	AP-2 complex subunit alpha-2				1.72	6.07	5
AP2B1	AP2B1_HUMAN	AP-2 complex subunit beta	10.33	8.645	7	13.68	9.392	7
AP2M1	AP2M1_HUMAN	AP-2 complex subunit mu	5.07	10.11	4	5.71	7.816	4
AP3B1	AP3B1_HUMAN	AP-3 complex subunit beta-1	5.23	3.473	3	7.17	4.205	4
AP3D1	AP3D1_HUMAN	AP-3 complex subunit delta-1	2.09	1.908	1	2.01	1.908	1
APCS	SAMP_HUMAN	Serum amyloid P-component	2.71	7.175	2
APEH	ACPH_HUMAN	Acylamino-acid-releasing enzyme	4.92	3.279	2	11.03	12.02	6
APEX1	APEX1_HUMAN	DNA-(apurinic or apyrimidinic site) lyase				2.05	5.346	1
API5	API5_HUMAN	Apoptosis inhibitor 5				0.97	2.481	1
APOA1	APOA1_HUMAN	Apolipoprotein A-I	35.45	70.04	25	34.38	56.55	21
APOA2	APOA2_HUMAN	Apolipoprotein A-II	8.06	22	5	10.86	68	6
APOB	APOB_HUMAN	Apolipoprotein B-100				11.45	2.937	11
APOBEC3B	ABC3B_HUMAN	DNA dC->dU-editing enzyme APO BEC-3B	2.19	5.497	2
APOBEC3F	ABC3F_HUMAN	DNA dC->dU-editing enzyme APO BEC-3F	1.26	4.021	1
APOC3	APOC3_HUMAN	Apolipoprotein C-III	1.52	16.16	1	2.02	16.16	1
APOE	APOE_HUMAN	Apolipoprotein E	5.32	11.04	4	11.05	25.87	7
APOM	APOM_HUMAN	Apolipoprotein M	2.06	3.723	1	2.12	3.723	1
APP	A4_HUMAN	Amyloid-beta A4 protein				0.93	1.299	1
APRT	APT_HUMAN	Adenine phosphoribosyltransferase	12.94	32.78	8	22.45	81.11	16
AQR	AQR_HUMAN	RNA helicase aquarius	7.24	3.367	4
ARCN1	COPD_HUMAN	Coatomer subunit delta	7.49	8.415	4	10.35	8.415	5
ARF1	ARF1_HUMAN	ADP-ribosylation factor 1	9.88	44.2	6	6	45.3	7
ARF4	ARF4_HUMAN	ADP-ribosylation factor 4	2.56	36.67	5	13.82	50.56	8
ARF6	ARF6_HUMAN	ADP-ribosylation factor 6	4	15.43	3	3.27	12	2
ARFGEF2	BIG2_HUMAN	Brefeldin A-inhibited guanine nucleotide-exchange protein 2				1.87	0.3922	1
ARHGAP1	RHG01_HUMAN	Rho GTPase-activating protein 1	1.74	2.733	1
ARHGDIA	GDIR1_HUMAN	Rho GDP-dissociation inhibitor 1	2.07	7.353	1	2.02	7.353	1
ARHGEF2	ARHG2_HUMAN	Rho guanine nucleotide exchange factor 2	3.7	2.738	2	2.67	2.028	1
ARL6IP1	AR6P1_HUMAN	ADP-ribosylation factor-like protein 6-interacting protein 1	1.46	4.926	1	1.97	4.926	1
ARL8B	ARL8B_HUMAN	ADP-ribosylation factor-like protein 8B	1.25	12.9	1
ARMC8	ARMC8_HUMAN	Armadillo repeat-containing protein 8	1.43	1.634	1	2.65	3.12	2
ARPC1B	ARC1B_HUMAN	Actin-related protein 2/3 complex subunit 1B	6.2	14.52	4	3.45	6.183	2
ARPC3	ARPC3_HUMAN	Actin-related protein 2/3 complex subunit 3	2.91	12.36	3	2.5	7.303	1
ARPC4	ARPC4_HUMAN	Actin-related protein 2/3 complex subunit 4	1.6	4.762	1	4.25	13.1	2
ARPC5L	ARP5L_HUMAN	Actin-related protein 2/3 complex subunit 5-like protein				1.28	7.843	1
ARRDC1	ARRD1_HUMAN	Arrestin domain-containing protein 1	6.01	8.083	3	2.74	4.85	2
ASAH1	ASAH1_HUMAN	Acid ceramidase				1.73	3.038	1
ASNA1	ASNA_HUMAN	ATPase ASNA1	1.86	2.874	1	5.92	11.78	4
ASNS	ASNS_HUMAN	Asparagine synthetase [glutamine-hydrolyzing]	4.56	8.556	3
ASS1	ASSY_HUMAN	Argininosuccinate synthase	5.37	11.89	4	3.1	6.553	2
ATG7	ATG7_HUMAN	Ubiquitin-like modifier-activating enzyme ATG7				0.91	2.134	1
ATIC	PUR9_HUMAN	Bifunctional purine biosynthesis protein PURH	36.17	43.41	19	50.7	61.82	30
ATP1A1	AT1A1_HUMAN	Sodium/potassium-transporting ATPase subunit alpha-1	44.13	29.81	26	25.89	14.76	13
ATP1B1	AT1B1_HUMAN	Sodium/potassium-transporting ATPase subunit beta-1	4.24	7.921	2	2	3.63	1
ATP1B3	AT1B3_HUMAN	Sodium/potassium-transporting ATPase subunit beta-3	9.43	25.81	6	8.79	21.86	5
ATP2B1	AT2B1_HUMAN	Plasma membrane calcium-transporting ATPase 1	9.6	5.008	5	2.49	1.908	2
ATP5F1A	ATPA_HUMAN	ATP synthase subunit alpha, mitochondrial				2.87	3.617	2
ATP5F1B	ATPB_HUMAN	ATP synthase subunit beta, mitochondrial				6.04	9.83	4
ATP6AP2	RENR_HUMAN	Renin receptor	18.08	43.14	13	20.25	39.14	13
ATP6V1A	VATA_HUMAN	V-type proton ATPase catalytic subunit A	5.62	8.914	4	6.87	8.266	4
ATP6V1B2	VATB2_HUMAN	V-type proton ATPase subunit B, brain isoform	3.73	6.849	2
ATP6V1C1	VATC1_HUMAN	V-type proton ATPase subunit C 1	1.02	1.832	1	2.06	3.927	2
ATP6V1E1	VATE1_HUMAN	V-type proton ATPase subunit E 1	2	6.195	1	2.03	6.195	1
ATP6V1H	VATH_HUMAN	V-type proton ATPase subunit H	2.03	4.762	1	2.92	6.211	2
B2M	B2MG_HUMAN	Beta-2-microglobulin	1.18	8.403	1	4.18	26.89	2
B4GALT4	B4GT4_HUMAN	Beta-1,4-galactosyltransferase 4	3.06	5.233	2	4.53	9.012	2
B4GALT5	B4GT5_HUMAN	Beta-1,4-galactosyltransferase 5	3.94	5.155	2	3.71	4.124	2
BAG6	BAG6_HUMAN	Large proline-rich protein BAG6	5.59	3.445	3	5.29	3.445	3
BANF1	BAF_HUMAN	Barrier-to-autointegration factor	4.64	42.7	3	6	42.7	3
BCAM	BCAM_HUMAN	Basal cell adhesion molecule				2.03	2.07	1
BCHE	CHLE_HUMAN	Cholinesterase	6.75	6.478	4	6.62	8.306	5
BGN	PGS1_HUMAN	Biglycan	26.3	48.37	16	32.72	54.08	23
BLMH	BLMH_HUMAN	Bleomycin hydrolase	1.54	2.418	1	1.43	2.418	1
BLVRA	BIEA_HUMAN	Biliverdin reductase A	2.66	9.122	2	4.6	13.85	3
BLVRB	BLVRB_HUMAN	Flavin reductase (NADPH)	2	14.56	1
BMP1	BMP1_HUMAN	Bone morphogenetic protein 1	10.27	6.085	6	9.22	5.375	5
BMP5	BMP5_HUMAN	Bone morphogenetic protein 5	2.53	6.167	2
BRIX1	BRX1_HUMAN	Ribosome biogenesis protein BRX1 homolog	1.26	6.799	2
BROX	BROX_HUMAN	BRO1 domain-containing protein BR	2.45	2.676	1
BSG	BASI_HUMAN	Basigin	12	16.88	6	15.38	25.71	8
BTF3	BTF3_HUMAN	Transcription factor BTF3	1.89	9.223	1	2.38	9.223	1
BUB3	BUB3_HUMAN	Mitotic checkpoint protein BUB3	14.33	26.52	7	15.28	26.52	8
BYSL	BYST_HUMAN	Bystin				2.11	2.059	1
BZW2	BZW2_HUMAN	Basic leucine zipper and W2 domain-containing protein 2	3.4	5.251	3	2.23	3.819	2
C1QTNF3	C1QT3_HUMAN	Complement C1q tumor necrosis factor-related protein 3				2	5.285	1
C1R	C1R_HUMAN	Complement C1r subcomponent	7.39	6.241	4	6.93	7.092	4
C1S	C1S_HUMAN	Complement C1s subcomponent	6.35	5.523	3	2.28	2.762	1
C3	CO3_HUMAN	Complement C3	12.72	3.728	7	21.27	9.922	12
C4A	CO4A_HUMAN	Complement C4-A				3.87	1.204	2
C5	CO5_HUMAN	Complement C5				1.57	1.432	2
CA1	CAH1_HUMAN	Carbonic anhydrase 1	2.02	3.448	1
CACYBP	CYBP_HUMAN	Calcyclin-binding protein	6.14	17.54	3	8.55	25.44	4
CAD	PYR1_HUMAN	CAD protein	23.12	6.697	11	49.07	12.31	21
CALU	CALU_HUMAN	Calumenin	1.37	4.127	1
CAND1	CAND1_HUMAN	Cullin-associated NEDD8-dissociated protein 1	28.66	15.37	14	30.45	15.77	14
CAP1	CAP1_HUMAN	Adenylyl cyclase-associated protein 1	6.36	9.895	3	10.22	13.47	5
CAPG	CAPG_HUMAN	Macrophage-capping protein	2.01	3.736	1
CAPN2	CAN2_HUMAN	Calpain-2 catalytic subunit	3.72	4	2	5.96	7.857	4
CAPN7	CAN7_HUMAN	Calpain-7				1.33	1.107	1
CAPNS1	CPNS1_HUMAN	Calpain small subunit 1				2.15	5.597	1
CAPZA1	CAZA1_HUMAN	F-actin-capping protein subunit alpha-1	6.43	20.63	4	4.15	15.03	3
CAPZA2	CAZA2_HUMAN	F-actin-capping protein subunit alpha-2				2.35	9.79	2
CAPZB	CAPZB_HUMAN	F-actin-capping protein subunit beta	3.86	13.72	3	2.06	3.61	1
CARM1	CARM1_HUMAN	Histone-arginine methyltransferase CARM1				2.92	4.605	2
CBR1	CBR1_HUMAN	Carbonyl reductase [NADPH] 1	3.79	8.303	2	7.31	22.02	5
CCAR2	CCAR2_HUMAN	Cell cycle and apoptosis regulator protein 2	2.82	2.384	2	2.94	4.875	3
CCDC80	CCD80_HUMAN	Coiled-coil domain-containing protein 80	6.3	3.263	3	9.89	5.789	5
CCDC88C	DAPLE_HUMAN	Protein Daple	0.94	0.5424	1
CCT2	TCPB_HUMAN	T-complex protein 1 subunit beta	39.63	45.23	22	58.84	60.19	38
CCT3	TCPG_HUMAN	T-complex protein 1 subunit gamma	33.86	33.76	18	48.29	44.22	28
CCT4	TCPD_HUMAN	T-complex protein 1 subunit delta	38.56	47.12	21	52.6	55.84	34
CCT5	TCPE_HUMAN	T-complex protein 1 subunit epsilon	27.46	28.65	16	38.34	46.03	24
CCT6A	TCPZ_HUMAN	T-complex protein 1 subunit zeta	32.79	36.91	17	54.81	58.19	38
CCT7	TCPH_HUMAN	T-complex protein 1 subunit eta	37.62	39.96	18	55.5	64.09	31
CCT8	TCPQ_HUMAN	T-complex protein 1 subunit theta	32.51	32.85	18	61.42	60.95	33
CD109	CD109_HUMAN	CD109 antigen	13.86	6.09	6	6.92	3.945	4
CD151	CD151_HUMAN	CD151 antigen	4.99	13.04	4	2.22	7.115	2
CD276	CD276_HUMAN	CD276 antigen	3.12	8.614	2
CD44	CD44_HUMAN	CD44 antigen	11.55	10.65	9	9.11	7.143	7
CD46	MCP_HUMAN	Membrane cofactor protein	2.09	3.827	1
CD47	CD47_HUMAN	Leukocyte surface antigen CD47	3.83	8.669	3
CD59	CD59_HUMAN	CD59 glycoprotein	8.71	36.72	5	5.62	25	3
CD63	CD63_HUMAN	CD63 antigen	3.08	7.563	3	6.72	16.81	4
CD70	CD70_HUMAN	CD70 antigen	5.84	20.21	3	2.36	12.95	2
CD81	CD81_HUMAN	CD81 antigen	8.26	27.54	5	6.69	25	5
CD82	CD82_HUMAN	CD82 antigen	3.16	8.989	2	6.59	14.61	4
CD9	CD9_HUMAN	CD9 antigen	8.89	20.61	6	8.68	20.61	4
CD97	CD97_HUMAN	CD97 antigen	6.02	5.269	3	2.17	1.557	1
CDC23	CDC23_HUMAN	Cell division cycle protein 23 homolog				4.22	3.853	2
CDC37	CDC37_HUMAN	Hsp90 co-chaperone Cdc37				1.71	2.381	1
CDC42	CDC42_HUMAN	Cell division control protein 42 homolog	8.04	36.65	6	6.33	30.89	4
CDC5L	CDC5L_HUMAN	Cell division cycle 5-like protein	1.84	1.247	1	1.26	1.247	1
CDCP1	CDCP1_HUMAN	CUB domain-containing protein 1	6.88	6.459	6	4.46	7.177	5
CDH13	CAD13_HUMAN	Cadherin-13	2.15	1.964	1	1.13	1.964	1
CDH2	CADH2_HUMAN	Cadherin-2	3.58	4.084	2	0.95	2.87	1
CDK1	CDK1_HUMAN	Cyclin-dependent kinase 1	7.22	13.8	4	10.79	24.24	6
CDK2	CDK2_HUMAN	Cyclin-dependent kinase 2	1.62	8.054	2
CDK4	CDK4_HUMAN	Cyclin-dependent kinase 4	4.03	12.21	3	3.67	12.21	3
CEMIP	CEMIP_HUMAN	Cell migration-inducing and hyaluronan-binding protein	1.83	0.8082	1
CFL1	COF1_HUMAN	Cofilin-1	14.73	57.83	7	15.22	57.83	8
CHD4	CHD4_HUMAN	Chromodomain-helicase-DNA-binding protein 4	1.45	1.36	2
CHD5	CHD5_HUMAN	Chromodomain-helicase-DNA-binding protein 5	4.14	1.177	2	0.87	0.6653	1
CHI3L1	CH3L1_HUMAN	Chitinase-3-like protein 1				3.14	6.527	2
CHID1	CHID1_HUMAN	Chitinase domain-containing protein 1				1.36	3.053	1
CHMP2A	CHM2A_HUMAN	Charged multivesicular body protein 2a				1.13	4.054	1
CHMP4B	CHM4B_HUMAN	Charged multivesicular body protein 4b				1.27	6.25	1
CHST14	CHSTE_HUMAN	Carbohydrate sulfotransferase 14	2	2.394	1
CLIC1	CLIC1_HUMAN	Chloride intracellular channel protein 1	10.21	34.02	6	21.63	61.41	11
CLIC4	CLIC4_HUMAN	Chloride intracellular channel protein 4	0.91	4.743	1	6.6	27.27	5
CLSTN1	CSTN1_HUMAN	Calsyntenin-1	11.89	8.155	7	11.02	8.257	7
CLSTN3	CSTN3_HUMAN	Calsyntenin-3	2.18	1.569	1	3.39	2.929	2
CLTA	CLCA_HUMAN	Clathrin light chain A	5.11	19.35	4	2.98	14.92	3
CLTC	CLH1_HUMAN	Clathrin heavy chain 1	176.19	54.39	138	169.36	57.01	110
CLU	CLUS_HUMAN	Clusterin	28.48	31.4	16	31.83	31.4	18
CLUH	CLU_HUMAN	Clustered mitochondria protein homolog	2.96	0.9167	1	4.93	2.368	3
CMPK1	KCY_HUMAN	UMP-CMP kinase				2.97	12.76	2
CNDP2	CNDP2_HUMAN	Cytosolic non-specific dipeptidase				5.24	8	3
CNN2	CNN2_HUMAN	Calponin-2				1.82	3.56	1
CNOT1	CNOT1_HUMAN	CCR4-NOT transcription complex subunit 1	1.5	0	0	9.1	2.189	5
CNP	CN37_HUMAN	2',3'-cyclic-nucleotide 3'-phosphodiesterase	11.13	23.75	8	7.88	19.71	5
COL12A1	COCA1_HUMAN	Collagen alpha-1(XII) chain	97.62	20.5	49	104.7	23.9	53
COL18A1	COIA1_HUMAN	Collagen alpha-1(XVIII) chain	15.1	9.521	9	6.86	2.623	4
COL1A1	CO1A1_HUMAN	Collagen alpha-1(I) chain	31.85	16.94	26	40.4	21.58	43
COL4A2	CO4A2_HUMAN	Collagen alpha-2(IV) chain	13.57	6.133	9	13.83	6.075	8
COL6A1	CO6A1_HUMAN	Collagen alpha-1(VI) chain	53.06	35.89	34	60.1	39.01	41
COL6A2	CO6A2_HUMAN	Collagen alpha-2(VI) chain	47.51	30.81	32	48.99	31.5	36
COL6A3	CO6A3_HUMAN	Collagen alpha-3(VI) chain	267.44	49.07	178	301.57	58.42	223
COL7A1	CO7A1_HUMAN	Collagen alpha-1(VII) chain	1.22	0	0	2.98	0.8152	2
COLGALT1	GT251_HUMAN	Procollagen galactosyltransferase 1	4.93	4.984	3	7.37	6.592	4
COMP	COMP_HUMAN	Cartilage oligomeric matrix protein				1.12	2.642	2
COPA	COPA_HUMAN	Coatomer subunit alpha	42.45	19.28	21	57.34	27.53	27
COPB1	COPB_HUMAN	Coatomer subunit beta	15.58	12.91	10	29.6	19.94	15
COPB2	COPB2_HUMAN	Coatomer subunit beta'	4.55	4.084	3	17.68	14.79	10
COPE	COPE_HUMAN	Coatomer subunit epsilon				2.75	16.56	3
COPG1	COPG1_HUMAN	Coatomer subunit gamma-1	9.93	7.437	5	18.17	15.22	10
COPS2	CSN2_HUMAN	COP9 signalosome complex subunit 2				1.13	2.935	1
COPS4	CSN4_HUMAN	COP9 signalosome complex subunit 4	2	2.956	1	2.26	6.897	2
COPZ1	COPZ1_HUMAN	Coatomer subunit zeta-1				2.34	21.47	2
CORO1B	COR1B_HUMAN	Coronin-1B				1	1.636	1
CORO1C	COR1C_HUMAN	Coronin-1C	7.11	12.24	5	8.53	12.03	4
COTL1	COTL1_HUMAN	Coactosin-like protein	1.5	9.859	2	1.53	4.225	1
CPA4	CBPA4_HUMAN	Carboxypeptidase A4	10.19	26.6	7	17.3	34.68	10
CPNE1	CPNE1_HUMAN	Copine-1	13.89	18.25	9	12.25	16.57	6
CPNE3	CPNE3_HUMAN	Copine-3	14.65	18.99	8	9.91	12.85	5
CPSF1	CPSF1_HUMAN	Cleavage and polyadenylation specificity factor subunit 1	2.23	0.693	1	3.42	1.109	2
CPSF7	CPSF7_HUMAN	Cleavage and polyadenylation specificity factor subunit 7				2.51	4.034	2
CPVL	CPVL_HUMAN	Probable serine carboxypeptidase CPVL	1.38	2.731	1	4.31	10.08	5
CPZ	CBPZ_HUMAN	Carboxypeptidase Z	4.64	6.135	3	3.6	4.601	2
CRTAP	CRTAP_HUMAN	Cartilage-associated protein	7.46	10.47	4	9.47	14.21	5
CS	CISY_HUMAN	Citrate synthase, mitochondrial	7.48	11.16	4	5.94	7.725	3
CSDE1	CSDE1_HUMAN	Cold shock domain-containing protein E1	2.17	4.637	3	3.83	3.634	3
CSE1L	XPO2_HUMAN	Exportin-2	70.13	43.25	45	81.03	51.91	54
CSNK2A3	CSK23_HUMAN	Casein kinase II subunit alpha 3	3.03	9.719	2	2.05	4.604	1
CSPG4	CSPG4_HUMAN	Chondroitin sulfate proteoglycan 4	37.6	11.41	18	2.85	0.8613	2
CSTB	CYTB_HUMAN	Cystatin-B				1.2	12.24	1
CSTF3	CSTF3_HUMAN	Cleavage stimulation factor subunit 3				1.05	1.674	1
CTHRC1	CTHR1_HUMAN	Collagen triple helix repeat-containing protein 1	2.32	8.23	2	2.34	3.292	1
CTNNA1	CTNA1_HUMAN	Catenin alpha-1	7.54	5.96	4	6.27	4.746	3
CTNNB1	CTNB1_HUMAN	Catenin beta-1	15.44	11.14	8	7.9	7.426	5
CTNNBL1	CTBL1_HUMAN	Beta-catenin-like protein 1				1.34	1.421	1
CTNND1	CTND1_HUMAN	Catenin delta-1	11.32	6.715	5	4.24	3.512	3
CTPS1	PYRG1_HUMAN	CTP synthase 1	11.32	10.15	5	13.28	15.91	7
CTSA	PPGB_HUMAN	Lysosomal protective protein	16.97	19.37	8	17.87	22.71	10
CTSB	CATB_HUMAN	Cathepsin B	6.97	13.57	4	7.1	15.04	5
CTSC	CATC_HUMAN	Dipeptidyl peptidase 1	4.01	4.968	2	3.59	4.968	2
CTSD	CATD_HUMAN	Cathepsin D	3.08	8.495	3	7.91	12.14	4
CTSL	CATL1_HUMAN	Cathepsin L1				1	3.604	1
CTSV	CATL2_HUMAN	Cathepsin L2	2	3.593	1	2.18	3.593	1
CUL4A	CUL4A_HUMAN	Cullin-4A				1.09	7.642	5
CUL4B	CUL4B_HUMAN	Cullin-4B	5.45	3.176	3	10.62	9.2	7
CXCL12	SDF1_HUMAN	Stromal cell-derived factor 1				1.29	15.05	1
CYCS	CYC_HUMAN	Cytochrome c				1.35	18.1	2
CYFIP1	CYFP1_HUMAN	Cytoplasmic FMR1-interacting protein 1	10.56	4.709	5	17.38	8.22	10
CYR61	CYR61_HUMAN	Protein CYR61	17.06	28.61	9	17.88	28.61	9
DAG1	DAG1_HUMAN	Dystroglycan	3.55	4.134	2	3.29	4.134	2
DAPL1	DAPL1_HUMAN	Death-associated protein-like 1	1.17	7.477	1
DARS	SYDC_HUMAN	Aspartate--tRNA ligase, cytoplasmic	36.29	41.92	19	42.59	47.7	21
DCBLD2	DCBD2_HUMAN	Discoidin, CUB and LCCL domain-containing protein 2	3.32	2.839	2
DCK	DCK_HUMAN	Deoxycytidine kinase	0.83	3.077	1
DCN	PGS2_HUMAN	Decorin				1.68	5.292	2
DCTN1	DCTN1_HUMAN	Dynactin subunit 1				3.25	2.347	2
DCTN2	DCTN2_HUMAN	Dynactin subunit 2				3.8	7.232	2
DCTN4	DCTN4_HUMAN	Dynactin subunit 4				1.26	2.826	1
DDB1	DDB1_HUMAN	DNA damage-binding protein 1	3.21	2.456	3	8.37	3.772	4
DDX1	DDX1_HUMAN	ATP-dependent RNA helicase DDX1	5.22	5.405	2	10.71	12.7	6
DDX17	DDX17_HUMAN	Probable ATP-dependent RNA helicase DDX17	36.52	30.04	20	36.82	30.18	20
DDX18	DDX18_HUMAN	ATP-dependent RNA helicase DDX18	3.25	3.881	2
DDX21	DDX21_HUMAN	Nucleolar RNA helicase 2	36.58	30.78	20	10.83	8.174	5
DDX23	DDX23_HUMAN	Probable ATP-dependent RNA helicase DDX23	1.15	0.9756	1
DDX27	DDX27_HUMAN	Probable ATP-dependent RNA helicase DDX27	11.85	8.668	6	2.48	2.764	2
DDX39A	DX39A_HUMAN	ATP-dependent RNA helicase DDX39A				2.01	17.1	8
DDX39B	DX39B_HUMAN	Spliceosome RNA helicase DDX39B	16.5	21.5	9	20.22	24.53	12
DDX3X	DDX3X_HUMAN	ATP-dependent RNA helicase DDX3X	18.65	20.85	11	19.84	24.32	12
DDX46	DDX46_HUMAN	Probable ATP-dependent RNA helicase DDX46	4.45	3.104	3	4.1	2.037	2
DDX47	DDX47_HUMAN	Probable ATP-dependent RNA helicase DDX47	10.21	13.85	5	6	8.571	3
DDX5	DDX5_HUMAN	Probable ATP-dependent RNA helicase DDX5	9.63	18.73	11	9.43	16.29	10
DDX54	DDX54_HUMAN	ATP-dependent RNA helicase DDX54	1	2.043	1
DDX6	DDX6_HUMAN	Probable ATP-dependent RNA helicase DDX6	2.23	2.277	1	5.25	7.453	3
DEK	DEK_HUMAN	Protein DEK	4.14	5.867	2	1.95	2.667	1
DERA	DEOC_HUMAN	Deoxyribose-phosphate aldolase	15.76	36.79	9	23.53	52.2	13
DHX15	DHX15_HUMAN	Pre-mRNA-splicing factor ATP-dependent RNA helicase DHX15	20.95	16.98	13	19.51	13.71	10
DHX16	DHX16_HUMAN	Pre-mRNA-splicing factor ATP-dependent RNA helicase DHX16	7.21	4.131	4	1.49	1.153	1
DHX36	DHX36_HUMAN	ATP-dependent RNA helicase DHX36	1.94	0.9921	1	3.04	3.175	3
DHX58	DHX58_HUMAN	Probable ATP-dependent RNA helicase DHX58	0.96	2.065	1
DHX8	DHX8_HUMAN	ATP-dependent RNA helicase DHX8	0.87	0.9836	1
DHX9	DHX9_HUMAN	ATP-dependent RNA helicase A	59.85	29.61	35	65.09	32.13	35
DIAPH1	DIAP1_HUMAN	Protein diaphanous homolog 1	1.42	1.651	2	2.89	2.201	3
DIP2B	DIP2B_HUMAN	Disco-interacting protein 2 homolog B				1.94	0.8249	1
DIRC2	DIRC2_HUMAN	Disrupted in renal carcinoma protein 2	1.7	3.347	1
DIS3	RRP44_HUMAN	Exosome complex exonuclease RRP44	2.99	2.505	2
DKC1	DKC1_HUMAN	H/ACA ribonucleoprotein complex subunit 4	10.86	14.98	5	5.71	12.65	4
DLST	ODO2_HUMAN	Dihydrolipoyllysine-residue succinyltransferase component of 2-oxoglutarate dehydrogenase complex, mitochondrial	1.44	1.766	1	1.02	1.766	1
DMBT1	DMBT1_HUMAN	Deleted in malignant brain tumors 1 protein				1.58	6.962	1
DNAJA1	DNJA1_HUMAN	DnaJ homolog subfamily A member 1	5.73	13.85	4	9.48	25.19	11
DNAJA2	DNJA2_HUMAN	DnaJ homolog subfamily A member 2	2.54	5.583	2	7.03	12.38	4
DNAJB1	DNJB1_HUMAN	DnaJ homolog subfamily B member 1	3.9	8.235	2	10.75	26.47	7
DNAJB11	DJB11_HUMAN	DnaJ homolog subfamily B member 11	7.69	16.2	5	4.69	7.821	3
DNAJB3	DNJB3_HUMAN	DnaJ homolog subfamily B member 3				0.94	8.966	1
DNAJB9	DNJB9_HUMAN	DnaJ homolog subfamily B member 9				2.07	7.175	1
DNAJC13	DJC13_HUMAN	DnaJ homolog subfamily C member 13	1.65	0.4904	1	6.4	2.14	4
DNAJC7	DNJC7_HUMAN	DnaJ homolog subfamily C member 7	2.13	2.024	1	2.3	2.024	1
DNASE2	DNS2A_HUMAN	Deoxyribonuclease-2-alpha	0.79	1.944	1	1.17	3.333	1
DNM2	DYN2_HUMAN	Dynamin-2	7.53	5.632	4	7.86	4.713	3
DNMT1	DNMT1_HUMAN	DNA (cytosine-5)-methyltransferase 1				1.44	0.8663	1
DPP4	DPP4_HUMAN	Dipeptidyl peptidase 4	4.61	3.394	2	1.29	0.9138	1
DPYSL2	DPYL2_HUMAN	Dihydropyrimidinase-related protein 2	15.93	18.01	8	19.5	26.57	10
DPYSL3	DPYL3_HUMAN	Dihydropyrimidinase-related protein 3	3.43	4.912	2	3.51	3.684	2
DRAP1	NC2A_HUMAN	Dr1-associated corepressor				2.48	5.366	1
DRG1	DRG1_HUMAN	Developmentally-regulated GTP-binding protein 1	8.69	20.71	6	5.1	10.08	3
DRG2	DRG2_HUMAN	Developmentally-regulated GTP-binding protein 2	1.56	3.022	1
DTYMK	KTHY_HUMAN	Thymidylate kinase				2.27	9.434	2
DUSP3	DUS3_HUMAN	Dual specificity protein phosphatase 3				2.1	14.59	2
DYNC1H1	DYHC1_HUMAN	Cytoplasmic dynein 1 heavy chain 1	137.46	18.81	68	124.34	14.89	58
DYNC1LI1	DC1L1_HUMAN	Cytoplasmic dynein 1 light intermediate chain 1	3.91	5.545	2	9.69	16.06	6
EBI3	IL27B_HUMAN	Interleukin-27 subunit beta	1.1	5.24	1	2.01	9.17	2
EBNA1BP2	EBP2_HUMAN	Probable rRNA-processing protein EBP2	2.04	4.902	1	2.09	4.902	1
ECPAS	ECM29_HUMAN	Proteasome adapter and scaffold protein ECM29	3.25	1.68	3	5	1.843	3
EDIL3	EDIL3_HUMAN	EGF-like repeat and discoidin I-like domain-containing protein 3	45.87	49.58	28	35.32	46.88	19
EEF1A1	EF1A1_HUMAN	Elongation factor 1-alpha 1	44.06	53.46	44	42.55	60.39	55
EEF1A2	EF1A2_HUMAN	Elongation factor 1-alpha 2	7.93	46	29	11.48	46.22	40
EEF1B2	EF1B_HUMAN	Elongation factor 1-beta	2	12.44	2	4.29	12.44	2
EEF1D	EF1D_HUMAN	Elongation factor 1-delta	7.15	16.37	4	7.43	16.37	6
EEF1E1	MCA3_HUMAN	Eukaryotic translation elongation factor 1 epsilon-1	5.84	32.18	4	10.38	43.68	8
EEF1G	EF1G_HUMAN	Elongation factor 1-gamma	30.28	40.05	20	37.02	58.35	28
EEF2	EF2_HUMAN	Elongation factor 2	78.1	51.86	48	87.45	53.15	58
EFEMP1	FBLN3_HUMAN	EGF-containing fibulin-like extracellular matrix protein 1	7.34	11.97	5	1.02	4.665	1
EFL1	EFL1_HUMAN	Elongation factor-like GTPase 1				1.13	1.161	1
EFTUD2	U5S1_HUMAN	116 kDa U5 small nuclear ribonucleoprotein component	45.43	30.76	23	36.64	27.98	22
EHD1	EHD1_HUMAN	EH domain-containing protein 1	32.89	50.19	21	33.87	38.39	19
EHD2	EHD2_HUMAN	EH domain-containing protein 2	0.84	3.499	2
EHD4	EHD4_HUMAN	EH domain-containing protein 4	16.95	21.81	12	17.09	29.21	13
EIF2A	EIF2A_HUMAN	Eukaryotic translation initiation factor 2A	0.9	1.538	1	1.3	1.538	1
EIF2AK2	E2AK2_HUMAN	Interferon-induced, double-stranded RNA-activated protein kinase	3.93	4.356	2	4.01	4.174	2
EIF2B4	EI2BD_HUMAN	Translation initiation factor eIF-2B subunit delta	3.87	6.883	2	1.95	7.648	2
EIF2S1	IF2A_HUMAN	Eukaryotic translation initiation factor 2 subunit 1	14.91	33.02	9	27.24	49.52	14
EIF2S2	IF2B_HUMAN	Eukaryotic translation initiation factor 2 subunit 2	8.15	13.21	4	5.37	11.71	4
EIF2S3	IF2G_HUMAN	Eukaryotic translation initiation factor 2 subunit 3	20.21	29.24	10	18.83	31.57	10
EIF3A	EIF3A_HUMAN	Eukaryotic translation initiation factor 3 subunit A	32.43	13.39	16	34.87	14.4	16
EIF3B	EIF3B_HUMAN	Eukaryotic translation initiation factor 3 subunit B	8.84	7.002	4	20.98	20.76	11
EIF3C	EIF3C_HUMAN	Eukaryotic translation initiation factor 3 subunit C	16.97	8.981	8	20.09	10.84	10
EIF3D	EIF3D_HUMAN	Eukaryotic translation initiation factor 3 subunit D	3.57	6.204	3	10.1	15.69	6
EIF3E	EIF3E_HUMAN	Eukaryotic translation initiation factor 3 subunit E	9.88	15.06	6	14.64	18.88	7
EIF3F	EIF3F_HUMAN	Eukaryotic translation initiation factor 3 subunit F	9.24	19.33	5	12.38	27.73	8
EIF3H	EIF3H_HUMAN	Eukaryotic translation initiation factor 3 subunit H	1.03	2.557	1	3.03	8.523	3
EIF3I	EIF3I_HUMAN	Eukaryotic translation initiation factor 3 subunit I	9.7	23.38	6	15.16	32.92	8
EIF3K	EIF3K_HUMAN	Eukaryotic translation initiation factor 3 subunit K	1.33	6.881	1	6.46	19.72	4
EIF3L	EIF3L_HUMAN	Eukaryotic translation initiation factor 3 subunit L	20.39	23.58	12	39.71	39.36	20
EIF3M	EIF3M_HUMAN	Eukaryotic translation initiation factor 3 subunit M				6.91	21.66	5
EIF4A1	IF4A1_HUMAN	Eukaryotic initiation factor 4A-I	27.97	34.24	16	36.17	46.06	22
EIF4A2	IF4A2_HUMAN	Eukaryotic initiation factor 4A-II	2	26.04	11	3.23	29.48	16
EIF4A3	IF4A3_HUMAN	Eukaryotic initiation factor 4A-III	8.3	16.79	8	13.01	21.17	12
EIF4E	IF4E_HUMAN	Eukaryotic translation initiation factor 4E				1.2	3.226	1
EIF4G1	IF4G1_HUMAN	Eukaryotic translation initiation factor 4 gamma 1	7.07	3.815	5	13.46	5.191	6
EIF4G2	IF4G2_HUMAN	Eukaryotic translation initiation factor 4 gamma 2				3.75	2.095	2
EIF5	IF5_HUMAN	Eukaryotic translation initiation factor 5				2	2.088	1
EIF5A	IF5A1_HUMAN	Eukaryotic translation initiation factor 5A-1	3.61	12.34	3	6.06	27.92	4
EIF5B	IF2P_HUMAN	Eukaryotic translation initiation factor 5B				2	1.721	1
EIF6	IF6_HUMAN	Eukaryotic translation initiation factor 6	2.95	17.14	2	2.61	9.796	1
ELAC2	RNZ2_HUMAN	Zinc phosphodiesterase ELAC protein 2	2.11	1.332	1	1.59	0.8475	1
ELAVL1	ELAV1_HUMAN	ELAV-like protein 1	3.97	7.362	2	2.87	7.362	2
ELP1	ELP1_HUMAN	Elongator complex protein 1				4.26	2.327	5
ELP3	ELP3_HUMAN	Elongator complex protein 3	1.51	1.828	1	2.26	1.828	1
EMG1	NEP1_HUMAN	Ribosomal RNA small subunit methyltransferase NEP1	8.76	29.1	5	7.85	23.36	4
ENO1	ENOA_HUMAN	Alpha-enolase	51.4	66.59	29	59.84	76.96	42
EPB41L2	E41L2_HUMAN	Band 4.1-like protein 2	2.25	2.687	2	1.81	1.095	1
EPHA2	EPHA2_HUMAN	Ephrin type-A receptor 2	12.76	7.889	7	8.66	5.328	5
EPHB2	EPHB2_HUMAN	Ephrin type-B receptor 2	5.54	5.687	5	3.42	3.697	4
EPRS	SYEP_HUMAN	Bifunctional glutamate/proline--tRNA ligase	49.54	21.3	24	67.13	27.98	33
EPS8	EPS8_HUMAN	Epidermal growth factor receptor kinase substrate 8				2	1.946	1
ERICH3	ERIC3_HUMAN	Glutamate-rich protein 3				0.9	0.5882	1
ERP44	ERP44_HUMAN	Endoplasmic reticulum resident protein 44				1.32	4.187	2
ESD	ESTD_HUMAN	S-formylglutathione hydrolase				5.49	14.89	3
ESYT1	ESYT1_HUMAN	Extended synaptotagmin-1	2	1.178	1
ETF1	ERF1_HUMAN	Eukaryotic peptide chain release factor subunit 1	5.46	6.865	3	8.45	13.04	4
EXOC2	EXOC2_HUMAN	Exocyst complex component 2				1.21	1.19	1
EXOC4	EXOC4_HUMAN	Exocyst complex component 4				1.15	1.335	1
EXOSC4	EXOS4_HUMAN	Exosome complex component RRP41	3.33	13.88	3	0.85	4.898	1
EXOSC5	EXOS5_HUMAN	Exosome complex component RRP46	2	5.106	1	2	5.106	1
EXOSC9	EXOS9_HUMAN	Exosome complex component RRP45	2.97	4.784	2	1.97	4.784	2
EXT1	EXT1_HUMAN	Exostosin-1	1.23	1.34	1	4.92	6.3	3
EXT2	EXT2_HUMAN	Exostosin-2				3.99	3.343	2
EXTL2	EXTL2_HUMAN	Exostosin-like 2				2	5.758	1
EZR	EZRI_HUMAN	Ezrin	18.5	14.33	10	21.4	17.92	13
F10	FA10_HUMAN	Coagulation factor X	30.34	27.05	16	31.64	30.12	17
F11R	JAM1_HUMAN	Junctional adhesion molecule A	4.61	11.71	2	1.98	10.7	2
F2	THRB_HUMAN	Prothrombin	64.71	56.11	33	33.05	32.96	17
F5	FA5_HUMAN	Coagulation factor V				3.58	1.214	2
F9	FA9_HUMAN	Coagulation factor IX	2	1.952	1	2.07	1.952	1
FAM120A	F120A_HUMAN	Constitutive coactivator of PPAR-gamma-like protein 1	0.9	2.057	1
FAM129B	NIBL1_HUMAN	Niban-like protein 1				4.05	6.568	3
FAM3C	FAM3C_HUMAN	Protein FAM3C	2.05	11.45	2
FAM98A	FA98A_HUMAN	Protein FAM98A				3.33	4.817	2
FARSA	SYFA_HUMAN	Phenylalanine--tRNA ligase alpha subunit	13.03	20.87	9	12.95	13.58	6
FARSB	SYFB_HUMAN	Phenylalanine--tRNA ligase beta subunit	20.83	22.92	11	21.01	23.43	11
FASN	FAS_HUMAN	Fatty acid synthase	171.12	45.08	88	194.57	52.05	106
FAU	RS30_HUMAN	40S ribosomal protein S30	2	16.95	1	1.82	16.95	1
FBL	FBRL_HUMAN	rRNA 2'-Omethyltransferase fibrillarin	15.63	34.58	9	8.18	27.1	5
FBLN1	FBLN1_HUMAN	Fibulin-1	15.36	20.48	11	11.85	12.94	7
FBXL20	FXL20_HUMAN	F-box/LRR-repeat protein 20	1.12	1.835	1
FDPS	FPPS_HUMAN	Farnesyl pyrophosphate synthase	2.06	3.103	1	3.94	5.251	2
FEN1	FEN1_HUMAN	Flap endonuclease 1	1.03	1.842	1	2.19	2.895	1
FERMT2	FERM2_HUMAN	Fermitin family homolog 2	2.41	5.588	2
FGB	FIBB_HUMAN	Fibrinogen beta chain				0.88	1.833	1
FH	FUMH_HUMAN	Fumarate hydratase, mitochondrial				2	4.51	1
FKBP1A	FKB1A_HUMAN	Peptidyl-prolyl cis-trans isomerase FKBP1A	2	12.04	1	1.14	12.04	1
FKBP4	FKBP4_HUMAN	Peptidyl-prolyl cis-trans isomerase FKBP4	10.64	19.39	8	19.83	31.15	10
FLG2	FILA2_HUMAN	Filaggrin-2	3.87	0.9619	2	3.15	0.9619	2
FLII	FLII_HUMAN	Protein flightless-1 homolog	2.84	1.34	2	2.13	0.788	1
FLNA	FLNA_HUMAN	Filamin-A	103.97	32.68	59	124.5	39.06	73
FLNB	FLNB_HUMAN	Filamin-B	48.92	14.26	31	55.66	19.06	36
FLNC	FLNC_HUMAN	Filamin-C	125.27	31.71	63	167.43	40	87
FLOT1	FLOT1_HUMAN	Flotillin-1	7.41	11.94	4
FLOT2	FLOT2_HUMAN	Flotillin-2	4.4	7.944	3
FN1	FINC_HUMAN	Fibronectin	239.12	64.29	290	192.04	59.56	189
FNTA	FNTA_HUMAN	Protein farnesyltransferase/geranylgeranyltransferase type-1 subunit alpha				1.07	2.639	1
FSCN1	FSCN1_HUMAN	Fascin	4.85	7.708	3	8.07	14.81	6
FSIP2	FSIP2_HUMAN	Fibrous sheath-interacting protein 2				0.96	0.1882	1
FSTL1	FSTL1_HUMAN	Follistatin-related protein 1	0.85	2.597	1
FSTL5	FSTL5_HUMAN	Follistatin-related protein 5	0.94	1.535	1
FTH1	FRIH_HUMAN	Ferritin heavy chain	0.93	6.011	1
FTL	FRIL_HUMAN	Ferritin light chain	4.49	17.71	3	5.08	17.71	3
FUCA1	FUCO_HUMAN	Tissue alpha-L-fucosidase	0.91	2.361	1
FUCA2	FUCO2_HUMAN	Plasma alpha-L-fucosidase	12.7	19.91	8	20.15	27.19	13
FUS	FUS_HUMAN	RNA-binding protein FUS	1.65	3.042	1	2.68	3.042	2
FXR1	FXR1_HUMAN	Fragile X mental retardation syndrome-related protein 1	2.58	2.899	1	2.55	4.187	2
FZD2	FZD2_HUMAN	Frizzled-2	1.74	1.416	1
G3BP1	G3BP1_HUMAN	Ras GTPase-activating protein-binding protein 1	1.56	4.077	2	9.46	14.16	5
G6PD	G6PD_HUMAN	Glucose-6-phosphate 1-dehydrogenase	10.97	14.76	7	13.47	14.17	7
GAA	LYAG_HUMAN	Lysosomal alpha-glucosidase	4.43	3.887	3	2.7	3.992	2
GANAB	GANAB_HUMAN	Neutral alpha-glucosidase AB	38.03	26.59	20	54.89	34.22	26
GAPDH	G3P_HUMAN	Glyceraldehyde-3-phosphate dehydrogenase	42.24	72.84	57	44.6	81.49	77
GAPDHS	G3PT_HUMAN	Glyceraldehyde-3-phosphate dehydrogenase, testis-specific				1.66	4.412	3
GARS	GARS_HUMAN	Glycine--tRNA ligase	7.25	7.713	4	14.26	12.72	10
GART	PUR2_HUMAN	Trifunctional purine biosynthetic protein adenosine-3	19.27	14.55	9	26.67	20.5	14
GBA	GLCM_HUMAN	Glucosylceramidase	8.3	17.16	7	9.25	14.93	5
GC	VTDB_HUMAN	Vitamin D-binding protein				3.28	6.329	2
GCN1	GCN1_HUMAN	eIF-2-alpha kinase activator GCN1	50.37	13.29	26	22.2	5.204	10
GDI2	GDIB_HUMAN	Rab GDP dissociation inhibitor beta	4.48	6.966	3	6.04	9.213	3
Gene name	Protein name	Description
GFM1	EFGM_HUMAN	Elongation factor G, mitochondrial	1.89	3.063	2	4.68	3.995	3
GFPT1	GFPT1_HUMAN	Glutamine--fructose-6-phosphate aminotransferase [isomerizing] 1	5.12	5.436	4	8.19	7.582	4
GGH	GGH_HUMAN	Gamma-glutamyl hydrolase	0.83	4.088	1
GJA1	CXA1_HUMAN	Gap junction alpha-1 protein				3.22	10.47	2
GLA	AGAL_HUMAN	Alpha-galactosidase A	6.07	9.557	3	6.84	9.557	3
GLB1	BGAL_HUMAN	Beta-galactosidase	20.49	22.16	12	27.55	30.87	15
GLIPR2	GAPR1_HUMAN	Golgi-associated plant pathogenesis-related protein 1	3.81	16.88	2	2	8.442	1
GLOD4	GLOD4_HUMAN	Glyoxalase domain-containing protein 4	1.6	4.153	1	1.46	4.153	1
GLRX3	GLRX3_HUMAN	Glutaredoxin-3				1.93	7.761	1
GLT8D1	GL8D1_HUMAN	Glycosyltransferase 8 domain-containing protein 1	1.4	2.965	1	1.33	5.66	2
GM2A	SAP3_HUMAN	Ganglioside GM2 activator				1.22	10.36	1
GMPPA	GMPPA_HUMAN	Mannose-1-phosphate guanyltransferase alpha	2.27	6.905	2	5.62	8.571	3
GMPPB	GMPPB_HUMAN	Mannose-1-phosphate guanyltransferase beta	2.52	6.389	2	2.08	3.056	1
GMPS	GUAA_HUMAN	GMP synthase [glutamine-hydrolyzing]	9.29	13.71	6	12.4	24.68	9
GNA11	GNA11_HUMAN	Guanine nucleotide-binding protein subunit alpha-11	2.34	5.292	1	5.39	14.48	3
GNA13	GNA13_HUMAN	Guanine nucleotide-binding protein subunit alpha-13	3.71	9.284	3	1.21	5.57	2
GNAI2	GNAI2_HUMAN	Guanine nucleotide-binding protein G(i) subunit alpha-2	29.72	50.99	16	17.92	41.97	10
GNAI3	GNAI3_HUMAN	Guanine nucleotide-binding protein G(k) subunit alpha	8.01	30.23	9	7.35	28.81	8
GNAS	GNAS1_HUMAN	Guanine nucleotide-binding protein G(s) subunit alpha isoforms XLas	11.36	10.32	9	8.52	8.679	7
GNB1	GBB1_HUMAN	Guanine nucleotide-binding protein G(I)/G(S)/G(T) subunit beta-1	20.09	46.76	18	14.55	32.94	10
GNB2	GBB2_HUMAN	Guanine nucleotide-binding protein G(I)/G(S)/G(T) subunit beta-2	8.27	33.24	10	4.2	30.29	8
GNB4	GBB4_HUMAN	Guanine nucleotide-binding protein subunit beta-4	1.57	20.59	6
GNG12	GBG12_HUMAN	Guanine nucleotide-binding protein G(I)/G(S)/G(O) subunit gamma-12	2.02	22.22	1	2.02	22.22	1
GNL1	GNL1_HUMAN	Guanine nucleotide-binding protein-like 1				1.93	3.46	2
GNPNAT1	GNA1_HUMAN	Glucosamine 6-phosphate N-acetyltransferase	0.87	5.978	1	3.42	11.96	2
GNS	GNS_HUMAN	N-acetylglucosamine-6-sulfatase	0.94	1.63	1	0.96	1.63	1
GOLGA7	GOGA7_HUMAN	Golgin subfamily A member 7	1.89	18.98	2
GOLT1B	GOT1B_HUMAN	Vesicle transport protein GOT1B				2	10.14	1
GPC1	GPC1_HUMAN	Glypican-1	6.33	8.781	3	2.01	3.226	1
GPI	G6PI_HUMAN	Glucose-6-phosphate isomerase	8.75	12.9	5	10.49	14.52	7
GPR107	GP107_HUMAN	REVERSED Protein GPR107	1.08	1.833	1
GPRC5A	RAI3_HUMAN	Retinoic acid-induced protein 3	3.42	7.563	2	2.19	3.641	1
GREM1	GREM1_HUMAN	Gremlin-1	2.63	15.22	2	2.06	7.065	1
GRN	GRN_HUMAN	Granulins	10.67	9.106	6	10.58	9.444	5
GRWD1	GRWD1_HUMAN	Glutamate-rich WD repeat-containing protein 1				5.8	10.54	3
GSK3B	GSK3B_HUMAN	Glycogen synthase kinase-3 beta				2.51	6.905	1
GSN	GELS_HUMAN	Gelsolin	1.41	1.662	1	2.36	3.069	2
GSTO1	GSTO1_HUMAN	Glutathione S-transferase omega-1	1.02	4.149	1	0.87	3.734	1
GSTP1	GSTP1_HUMAN	Glutathione S-transferase P	11.19	44.76	10	12.39	48.1	10
GYS1	GYS1_HUMAN	Glycogen [starch] synthase, muscle	4.44	4.613	3	9.22	8.277	5
H1F0	H10_HUMAN	Histone H1.0	7.76	20.62	5	6.33	15.46	3
H1FX	H1X_HUMAN	Histone H1x	2	4.695	1	0.87	4.695	1
H2AFV	H2AV_HUMAN	Histone H2A.V	6	31.25	15	6.01	31.25	10
H2AFY	H2AY_HUMAN	Core histone macro-H2A.1	27.49	50.81	17	22.59	48.66	16
H3F3A	H33_HUMAN	Histone H3.3				2	50.74	18
HAPLN1	HPLN1_HUMAN	Hyaluronan and proteoglycan link protein 1				1.21	2.542	1
HAPLN3	HPLN3_HUMAN	Hyaluronan and proteoglycan link protein 3	1.21	2.5	1
HAT1	HAT1_HUMAN	Histone acetyltransferase type B catalytic subunit				2.99	6.683	2
HBA1	HBA_HUMAN	Hemoglobin subunit alpha	23.08	91.55	45	21.32	92.25	39
HBB	HBB_HUMAN	Hemoglobin subunit beta	32.78	95.24	53	32.21	95.24	53
HBD	HBD_HUMAN	Hemoglobin subunit delta	6	63.27	33	6	63.27	30
HDAC2	HDAC2_HUMAN	Histone deacetylase 2	2.28	2.459	1	6.02	8.811	3
HDLBP	VIGLN_HUMAN	Vigilin	5.19	2.603	2	6.36	5.047	4
HEATR1	HEAT1_HUMAN	HEAT repeat-containing protein 1	1.59	0.5131	1
HECTD3	HECD3_HUMAN	E3 ubiquitin-protein ligase HECTD3				2.69	3.6	2
HEXA	HEXA_HUMAN	Beta-hexosaminidase subunit alpha	3.34	4.159	2	4.95	6.238	3
HEXB	HEXB_HUMAN	Beta-hexosaminidase subunit beta	24.11	24.46	14	16.03	15.47	8
HIST1H1B	H15_HUMAN	Histone H1.5	21.42	33.63	29	19.66	31.86	25
HIST1H1C	H12_HUMAN	Histone H1.2	25.64	35.21	35	25.48	36.15	25
HIST1H1D	H13_HUMAN	Histone H1.3	2.03	31.67	30	1.78	32.58	19
HIST1H1E	H14_HUMAN	Histone H1.4	1.65	34.25	35
HIST1H2AC	H2A1C_HUMAN	Histone H2A type 1-C	4.28	63.85	37	4	52.31	36
HIST1H2AJ	H2A1J_HUMAN	Histone H2A type 1-J	24.01	64.84	55
HIST1H2BM	H2B1M_HUMAN	Histone H2B type 1-M	25.28	68.25	62	20.43	69.84	55
HIST1H3A	H31_HUMAN	Histone H3.1	16.55	66.18	24	15.22	51.47	24
HIST1H4A	H4_HUMAN	Histone H4	33.96	66.02	60	28.77	66.02	60
HIST2H2AA3	H2A2A_HUMAN	Histone H2A type 2-A				24.47	63.85	51
HIST2H2AB	H2A2B_HUMAN	Histone H2A type 2-B	6	63.85	35	6	52.31	35
HIST2H3A	H32_HUMAN	Histone H3.2				2	50.74	23
HIST3H2BB	H2B3B_HUMAN	Histone H2B type 3-B	4.03	54.76	48	4.08	54.76	43
HLA-A	1A03_HUMAN	HLA class I histocompatibility antigen, A-3 alpha chain	30.33	57.81	17	12.76	24.38	6
HLA-B	1B07_HUMAN	HLA class I histocompatibility antigen, B-7 alpha chain	10.05	27.9	7
HLA-C	1C06_HUMAN	HLA class I histocompatibility antigen, Cw-6 alpha chain				2.31	13.93	3
HMGA1	HMGA1_HUMAN	High mobility group protein HMG-I/HMG-Y	5.76	41.12	3	6.02	41.12	3
HMGB1	HMGB1_HUMAN	High mobility group protein B1	1.68	6.977	1	3.24	14.42	2
HNRNPA1L2	RA1L2_HUMAN	Heterogeneous nuclear ribonucleoprotein A1-like 2	3.08	11.25	2	6.06	11.56	3
HNRNPA2B1	ROA2_HUMAN	Heterogeneous nuclear ribonucleoproteins A2/B1	8.55	20.11	5	13.06	22.66	7
HNRNPA3	ROA3_HUMAN	Heterogeneous nuclear ribonucleoprotein A3	1.22	5.291	1	5.96	14.81	3
HNRNPAB	ROAA_HUMAN	Heterogeneous nuclear ribonucleoprotein A/B	1.51	5.422	2	2.02	5.422	2
HNRNPC	HNRPC_HUMAN	Heterogeneous nuclear ribonucleoproteins C1/C2	22.37	28.76	20	22.41	28.76	17
HNRNPD	HNRPD_HUMAN	Heterogeneous nuclear ribonucleoprotein D0	7.58	10.99	4	9.05	15.21	5
HNRNPDL	HNRDL_HUMAN	Heterogeneous nuclear ribonucleoprotein D-like				0.94	6.19	3
HNRNPF	HNRPF_HUMAN	Heterogeneous nuclear ribonucleoprotein F	1	9.398	3	2.19	10.6	3
HNRNPH1	HNRH1_HUMAN	Heterogeneous nuclear ribonucleoprotein H	14.87	23.39	7	14.51	23.39	7
HNRNPH3	HNRH3_HUMAN	Heterogeneous nuclear ribonucleoprotein H3	1.5	1.734	1	3.44	10.12	3
HNRNPK	HNRPK_HUMAN	Heterogeneous nuclear ribonucleoprotein K	17.17	30.67	10	22.9	33.05	16
HNRNPL	HNRPL_HUMAN	Heterogeneous nuclear ribonucleoprotein L	9.47	8.659	4	5.28	5.263	3
HNRNPM	HNRPM_HUMAN	Heterogeneous nuclear ribonucleoprotein M	14.39	17.4	8	15.28	20.41	10
HNRNPR	HNRPR_HUMAN	Heterogeneous nuclear ribonucleoprotein R	2.24	10.43	7	3.52	10.58	6
HNRNPU	HNRPU_HUMAN	Heterogeneous nuclear ribonucleoprotein U	31.44	24.61	20	16.61	13.33	12
HNRNPUL1	HNRL1_HUMAN	Heterogeneous nuclear ribonucleoprotein U-like protein 1	6.07	5.958	3	1.3	1.752	1
HNRNPUL2	HNRL2_HUMAN	Heterogeneous nuclear ribonucleoprotein U-like protein 2	9.13	8.3	6	2.76	4.819	4
HP	HPT_HUMAN	Haptoglobin	11.4	15.76	6	8.9	13.3	6
HP1BP3	HP1B3_HUMAN	Heterochromatin protein 1-binding protein 3	22.73	20.8	12	21.89	22.6	12
HPRT1	HPRT_HUMAN	Hypoxanthine-guanine phosphoribosyltransferase	5.48	16.51	3	6.76	21.56	4
HPX	HEMO_HUMAN	Hemopexin				0.97	1.299	1
HSD17B10	HCD2_HUMAN	3-hydroxyacyl-CoA dehydrogenase type-2				1.09	3.065	1
HSP90AA1	HS90A_HUMAN	Heat shock protein HSP 90-alpha	37.79	43.72	44	45.72	46.99	55
HSP90AB1	HS90B_HUMAN	Heat shock protein HSP 90-beta	89.36	47.93	55	90.57	51.52	60
HSP90B1	ENPL_HUMAN	Endoplasmin	5.78	7.098	6	9.95	9.091	7
HSPA13	HSP13_HUMAN	Heat shock 70 kDa protein 13	2.22	2.123	1	6.16	5.732	3
HSPA1B	HS71B_HUMAN	Heat shock 70 kDa protein 1B	24.08	31.05	16	34.36	41.81	24
HSPA2	HSP72_HUMAN	Heat shock-related 70 kDa protein 2				1.68	19.87	17
HSPA4	HSP74_HUMAN	Heat shock 70 kDa protein 4	1.79	3.333	3	8.89	9.643	6
HSPA5	BIP_HUMAN	Endoplasmic reticulum chaperone BiP	2.63	4.281	3	8.88	12.69	9
HSPA8	HSP7C_HUMAN	Heat shock cognate 71 kDa protein	57.86	53.25	34	64.52	55.42	40
HSPA9	GRP75_HUMAN	Stress-70 protein, mitochondrial				7.56	7.658	4
HSPB1	HSPB1_HUMAN	Heat shock protein beta-1	11.81	34.63	7	13.52	51.71	6
HSPBP1	HPBP1_HUMAN	Hsp70-binding protein 1				2.15	2.762	1
HSPD1	CH60_HUMAN	60 kDa heat shock protein, mitochondrial	0.97	2.094	1	8.57	13.26	5
HSPG2	PGBM_HUMAN	Basement membrane-specific heparan sulfate proteoglycan core protein	99.36	15.96	47	112.96	18.13	56
HSPH1	HS105_HUMAN	Heat shock protein 105 kDa	3.12	3.147	2	4.22	6.41	4
HTRA1	HTRA1_HUMAN	Serine protease HTRA1	16.79	27.5	9	6.27	15.42	5
HUWE1	HUWE1_HUMAN	E3 ubiquitin-protein ligase HUWE1	4.41	0.6401	2	4.33	0.9374	4
HYOU1	HYOU1_HUMAN	Hypoxia up-regulated protein 1				5.65	4.104	3
IARS	SYIC_HUMAN	Isoleucine--tRNA ligase, cytoplasmic	45.55	21.87	25	55.13	24.64	26
IDH1	IDHC_HUMAN	Isocitrate dehydrogenase [NADP] cytoplasmic	2.21	2.657	1	2.81	5.797	2
IDI1	IDI1_HUMAN	Isopentenyl-diphosphate Delta-isomerase 1				2.01	5.286	1
IGF2BP1	IF2B1_HUMAN	Insulin-like growth factor 2 mRNA-binding protein 1	4.14	6.412	3	13.05	13.69	6
IGF2BP2	IF2B2_HUMAN	Insulin-like growth factor 2 mRNA-binding protein 2	6.93	9.349	4	14.45	18.7	8
IGF2R	MPRI_HUMAN	Cation-independent mannose-6-phosphate receptor	10.21	2.449	6	3.55	1.164	3
IGFBP3	IBP3_HUMAN	Insulin-like growth factor-binding protein 3	1.24	2.749	1	1.24	2.749	1
IGHA1	IGHA1_HUMAN	Immunoglobulin heavy constant alpha 1	7.01	12.18	4	8.26	15.58	5
IGHG1	IGHG1_HUMAN	Immunoglobulin heavy constant gamma 1	11.76	22.12	6	12.88	27.88	7
IGHG2	IGHG2_HUMAN	Immunoglobulin heavy constant gamma 2				4.01	17.48	5
IGHG4	IGHG4_HUMAN	Immunoglobulin heavy constant gamma 4	3.48	22.32	6
IGHM	IGHM_HUMAN	Immunoglobulin heavy constant mu	20.71	33.77	11	1.89	3.311	1
IGKC	IGKC_HUMAN	Immunoglobulin kappa constant	8.03	79.44	4	7.59	60.75	4
IGLC2	IGLC2_HUMAN	Immunoglobulin lambda constant 2	1.62	37.74	3
IGLC3	IGLC3_HUMAN	Immunoglobulin lambda constant 3				1.33	56.6	5
IGLL5	IGLL5_HUMAN	Immunoglobulin lambda-like polypeptide 5	4.63	17.76	3	7.93	27.1	5
IGSF8	IGSF8_HUMAN	Immunoglobulin superfamily member 8	17.36	21.21	10	18.62	22.68	10
IL11	IL11_HUMAN	Interleukin-11	0.9	6.03	1
IL4I1	OXLA_HUMAN	L-amino-acid oxidase	3.87	4.409	2	7.36	11.11	4
ILF2	ILF2_HUMAN	Interleukin enhancer-binding factor 2	16.49	33.85	12	23.83	53.85	14
ILF3	ILF3_HUMAN	Interleukin enhancer-binding factor 3	20.99	12.53	10	23.43	12.98	12
IMPA1	IMPA1_HUMAN	Inositol monophosphatase 1	1.09	3.971	1
IMPDH1	IMDH1_HUMAN	Inosine-5'-monophosphate dehydrogenase 1				1.06	5.253	3
IMPDH2	IMDH2_HUMAN	Inosine-5'-monophosphate dehydrogenase 2	31.46	43.58	23	30.54	31.91	18
INHBA	INHBA_HUMAN	Inhibin beta A chain	4.55	7.512	3	1.44	1.878	1
INHBE	INHBE_HUMAN	Inhibin beta E chain	5.96	10.29	3	12.14	19.43	8
IPO11	IPO11_HUMAN	Importin-11	0.93	0.9231	1	5.05	4.718	3
IPO4	IPO4_HUMAN	Importin-4	6.05	4.255	3	6.89	5.088	4
IPO5	IPO5_HUMAN	Importin-5	24.72	18.41	13	21.14	15.77	12
IPO7	IPO7_HUMAN	Importin-7	17.03	11.75	9	25.56	16.28	13
IPO9	IPO9_HUMAN	Importin-9	5.59	5.668	4	3.81	4.707	2
IQGAP1	IQGA1_HUMAN	Ras GTPase-activating-like protein IQGAP1	45.68	19.31	23	36.55	12.73	17
ISG15	ISG15_HUMAN	Ubiquitin-like protein ISG15				0.96	7.879	1
IST1	IST1_HUMAN	IST1 homolog	7.04	14.01	4	9.14	15.38	5
ITCH	ITCH_HUMAN	E3 ubiquitin-protein ligase Itchy homolog	2.17	1.329	1	3.58	2.436	2
ITGA2	ITA2_HUMAN	Integrin alpha-2	11.7	6.605	6	1.88	0.9314	1
ITGA3	ITA3_HUMAN	Integrin alpha-3	39.97	18.84	26	35.67	20.55	23
ITGA5	ITA5_HUMAN	Integrin alpha-5	3.64	3.337	3	4.89	4.576	3
ITGAV	ITAV_HUMAN	Integrin alpha-V	30.59	19.47	16	16.17	11.64	9
ITGB1	ITB1_HUMAN	Integrin beta-1	36.55	26.82	21	31.67	22.81	18
ITGB3	ITB3_HUMAN	Integrin beta-3	4.04	4.949	2
ITGB5	ITB5_HUMAN	Integrin beta-5	2	2.503	1	2.3	5.131	2
ITIH2	ITIH2_HUMAN	Inter-alpha-trypsin inhibitor heavy chain H2	6.57	4.757	5	11.62	6.237	6
ITIH3	ITIH3_HUMAN	Inter-alpha-trypsin inhibitor heavy chain H3				3.29	5.281	3
JUP	PLAK_HUMAN	Junction plakoglobin	7.45	7.919	6	1.5	1.074	1
KARS	SYK_HUMAN	Lysine--tRNA ligase	6.07	5.36	3	10.34	10.39	7
KDM1A	KDM1A_HUMAN	Lysine-specific histone demethylase 1A	3.24	2.465	2
KHDRBS1	KHDR1_HUMAN	KH domain-containing, RNA-binding, signal transduction-associated protein 1	2.14	3.612	2	5.08	16.7	4
KHSRP	FUBP2_HUMAN	Far upstream element-binding protein 2	2.05	1.406	1	4.18	4.923	3
KIF5B	KINH_HUMAN	Kinesin-1 heavy chain	7.55	7.373	5	25.57	20.15	13
KNG1	KNG1_HUMAN	Kininogen-1	0.96	1.398	1	1.8	1.398	1
KNTC1	KNTC1_HUMAN	Kinetochore-associated protein 1	1.72	0.4527	1	3.93	1.584	3
KPNA2	IMA1_HUMAN	Importin subunit alpha-1	9.61	11.91	5	16.33	29.49	9
KPNA4	IMA3_HUMAN	Importin subunit alpha-3	4.05	7.102	3	4.93	11.52	5
KPNA6	IMA7_HUMAN	Importin subunit alpha-7	5.43	4.664	3	12.44	15.67	9
KPNB1	IMB1_HUMAN	Importin subunit beta-1	25.35	17.12	12	32.66	26.37	18
KRT1	K2C1_HUMAN	Keratin, type II cytoskeletal 1	90.19	63.82	70	84.54	67.24	81
KRT10	K1C10_HUMAN	Keratin, type I cytoskeletal 10	68.32	60.96	55	72.24	60.96	66
KRT13	K1C13_HUMAN	Keratin, type I cytoskeletal 13	2.23	11.35	12	1.96	12.88	10
KRT14	K1C14_HUMAN	Keratin, type I cytoskeletal 14	23.91	36.86	16	20.64	33.69	15
KRT16	K1C16_HUMAN	Keratin, type I cytoskeletal 16				1.89	20.08	11
KRT17	K1C17_HUMAN	Keratin, type I cytoskeletal 17	1.51	14.12	8	2.05	13.66	7
KRT18	K1C18_HUMAN	Keratin, type I cytoskeletal 18	2.02	4.419	2	2.98	6.512	3
KRT4	K2C4_HUMAN	Keratin, type II cytoskeletal 4	0.99	8.24	4
KRT5	K2C5_HUMAN	Keratin, type II cytoskeletal 5	19.89	31.19	22	23.42	29.49	22
KRT6A	K2C6A_HUMAN	Keratin, type II cytoskeletal 6A	10.6	29.79	20
KRT6C	K2C6C_HUMAN	Keratin, type II cytoskeletal 6C				8.01	25.89	19
KRT8	K2C8_HUMAN	Keratin, type II cytoskeletal 8	1.77	6.418	5	2.14	8.696	5
KRT9	K1C9_HUMAN	Keratin, type I cytoskeletal 9	56.5	66.29	43	54.68	59.39	36
L1CAM	L1CAM_HUMAN	Neural cell adhesion molecule L1	5.12	3.103	3	2.1	1.114	1
LAMA1	LAMA1_HUMAN	Laminin subunit alpha-1	17.76	3.642	10	13.92	3.252	7
LAMA4	LAMA4_HUMAN	Laminin subunit alpha-4				12.14	4.772	6
LAMA5	LAMA5_HUMAN	Laminin subunit alpha-5	100.9	19.43	55	128.32	23.98	61
LAMB1	LAMB1_HUMAN	Laminin subunit beta-1	62.31	17.69	32	69.61	21.16	33
LAMB2	LAMB2_HUMAN	Laminin subunit beta-2				1.56	0.6674	1
LAMC1	LAMC1_HUMAN	Laminin subunit gamma-1	44.46	17.9	22	46.84	20.2	22
LAMP1	LAMP1_HUMAN	Lysosome-associated membrane glycoprotein 1	5.29	10.55	4	4.09	5.995	2
LAMP2	LAMP2_HUMAN	Lysosome-associated membrane glycoprotein 2	3.44	4.146	2	4.07	4.146	2
LAMTOR1	LTOR1_HUMAN	Ragulator complex protein LAMT				1.04	8.075	1
LANCL1	LANC1_HUMAN	LanC-like protein 1	1.37	3.008	1	5.84	15.79	4
LAP3	AMPL_HUMAN	Cytosol aminopeptidase	2.86	3.661	2	18.18	25.82	11
LARP4	LARP4_HUMAN	La-related protein 4	2.01	1.796	1
LARS	SYLC_HUMAN	Leucine--tRNA ligase, cytoplasmic	25.81	13.52	14	26.83	16.24	15
LCN1	LCN1_HUMAN	Lipocalin-1	1.05	6.25	1
LDHA	LDHA_HUMAN	L-lactate dehydrogenase A chain	16.22	26.2	9	22.72	34.04	13
LDHB	LDHB_HUMAN	L-lactate dehydrogenase B chain	21.45	31.74	11	27.48	43.41	14
LDLR	LDLR_HUMAN	Low-density lipoprotein receptor	2.03	1.512	1	5	4.419	3
LGALS1	LEG1_HUMAN	Galectin-1	7.81	52.59	6	7.96	46.67	5
LGALS3	LEG3_HUMAN	Galectin-3	1.4	4.4	1	5.05	13.6	3
LGALS3BP	LG3BP_HUMAN	Galectin-3-binding protein	65.35	59.49	144	64.22	64.96	175
LGALS7	LEG7_HUMAN	Galectin-7				2	8.088	1
LIPA	LICH_HUMAN	Lysosomal acid lipase/cholesteryl ester hydrolase	4.52	6.767	2	6.84	14.29	3
LLGL1	L2GL1_HUMAN	Lethal(2) giant larvae protein homolog 1	2.06	2.256	2
LMNA	LMNA_HUMAN	Prelamin-A/C	1.7	1.506	1
LONP1	LONM_HUMAN	Lon protease homolog, mitochondrial				2.11	1.147	1
LOX	LYOX_HUMAN	Protein-lysine 6-oxidase				1.21	1.679	1
LOXL1	LOXL1_HUMAN	Lysyl oxidase homolog 1	2	2.091	1
LOXL2	LOXL2_HUMAN	Lysyl oxidase homolog 2	10.94	8.14	5	14.13	17.44	8
LPL	LIPL_HUMAN	Lipoprotein lipase	2.01	3.579	1
LRP10	LRP10_HUMAN	Low-density lipoprotein receptor-related protein 10	1.32	1.683	1	2.04	1.683	1
LRRC17	LRC17_HUMAN	Leucine-rich repeat-containing protein 17	2.51	2.721	1
LRRC47	LRC47_HUMAN	Leucine-rich repeat-containing protein 47				2.21	3.087	1
LSR	LSR_HUMAN	Lipolysis-stimulated lipoprotein receptor	1.12	2.311	1
LTBP2	LTBP2_HUMAN	Latent-transforming growth factor beta-binding protein 2	11.67	3.734	6
LTF	TRFL_HUMAN	Lactotransferrin	6.28	8.31	5	5.53	8.31	5
LUC7L	LUC7L_HUMAN	Putative RNA-binding protein Luc7-like 1				0.92	5.121	2
LUC7L2	LC7L2_HUMAN	Putative RNA-binding protein Luc7-like 2	5.72	8.418	3	5.47	8.673	3
LUC7L3	LC7L3_HUMAN	Luc7-like protein 3	0.99	3.241	1
LUM	LUM_HUMAN	Lumican				0.86	5.325	1
LYAR	LYAR_HUMAN	Cell growth-regulating nucleolar protein	1.82	4.222	1
LYPLA1	LYPA1_HUMAN	Acyl-protein thioesterase 1				3.95	10.87	2
M6PR	MPRD_HUMAN	Cation-dependent mannose-6-phosphate receptor	4.88	14.8	4	4.35	11.55	2
MAGED2	MAGD2_HUMAN	Melanoma-associated antigen D2				2.03	1.32	1
MAN2B1	MA2B1_HUMAN	Lysosomal alpha-mannosidase				6.94	5.836	5
MANBA	MANBA_HUMAN	Beta-mannosidase	1.65	1.479	1	1.28	1.479	1
MAP2K2	MP2K2_HUMAN	Dual specificity mitogen-activated protein kinase kinase 2	3.39	10.5	2	3.09	4.75	2
MAPK1	MK01_HUMAN	Mitogen-activated protein kinase 1	1.37	1.944	1	2.47	5	2
MAPK3	MK03_HUMAN	Mitogen-activated protein kinase 3				1.01	1.847	1
MAPRE1	MARE1_HUMAN	Microtubule-associated protein RP/EB family member 1	2.7	13.81	2	5.05	19.78	3
MARCKS	MARCS_HUMAN	Myristoylated alanine-rich C-kinase substrate	0.84	2.108	1
MARS	SYMC_HUMAN	Methionine--tRNA ligase, cytoplasmic	23.8	20	13	27.39	20.11	12
MATN2	MATN2_HUMAN	Matrilin-2	21.13	13.08	9	25.39	16.32	13
MATR3	MATR3_HUMAN	Matrin-3	4.9	6.021	3	6.3	8.973	7
MBTPS1	MBTP1_HUMAN	Membrane-bound transcription factor site-1 protease	8	4.943	4	10.21	6.369	5
MCAM	MUC18_HUMAN	Cell surface glycoprotein MUC18	8.83	13	5	2.73	7.895	3
MCM2	MCM2_HUMAN	DNA replication licensing factor MCM2	27.99	22.01	15	28.11	18.81	13
MCM3	MCM3_HUMAN	DNA replication licensing factor MCM3	32.89	25.25	17	22.14	20.3	12
MCM4	MCM4_HUMAN	DNA replication licensing factor MCM4	25.78	20.63	13	25.16	22.13	13
MCM5	MCM5_HUMAN	DNA replication licensing factor MCM5	24.57	18.94	12	28.18	23.84	15
MCM6	MCM6_HUMAN	DNA replication licensing factor MCM6	17.11	14.01	9	14.66	11.45	8
MCM7	MCM7_HUMAN	DNA replication licensing factor MCM7	31.17	29.49	19	32.47	30.88	21
MDH1	MDHC_HUMAN	Malate dehydrogenase, cytoplasmic	1.43	3.593	1	4.17	11.38	3
MDH2	MDHM_HUMAN	Malate dehydrogenase, mitochondrial				2.48	5.621	1
MDK	MK_HUMAN	Midkine	6.75	23.08	4	2.3	6.993	1
MED1	MED1_HUMAN	Mediator of RNA polymerase II transcription subunit 1				2	0.5693	1
MED23	MED23_HUMAN	Mediator of RNA polymerase II transcription subunit 23	2.38	0.8041	1	7.18	2.924	4
MELTF	TRFM_HUMAN	Melanotransferrin	0.79	3.523	2
MET	MET_HUMAN	Hepatocyte growth factor receptor	2.83	1.367	2	0.92	0.5755	1
METAP2	MAP2_HUMAN	Methionine aminopeptidase 2	1.21	2.72	1	0.91	3.556	1
METTL1	TRMB_HUMAN	tRNA (guanine-N(7)-)-methyltransferase	2	5.435	1	1.1	5.435	1
MFAP4	MFAP4_HUMAN	Microfibril-associated glycoprotein 4	0.79	2.353	1	3.41	9.804	2
MFGE8	MFGM_HUMAN	Lactadherin	51.52	77	62	49.63	83.72	46
MGAT2	MGAT2_HUMAN	Alpha-1,6-mannosyl-glycoprotein 2-beta-N-acetylglucosaminyltransferase				1.45	3.579	1
MGEA5	OGA_HUMAN	Protein OGlcNAcase	2	1.419	1
MIF	MIF_HUMAN	Macrophage migration inhibitory factor	2.15	7.826	1	4	17.39	2
MINK1	MINK1_HUMAN	Misshapen-like kinase 1	4.24	2.477	3
MME	NEP_HUMAN	Neprilysin	6.18	6.8	4	4.32	2.8	2
MMP1	MMP1_HUMAN	Interstitial collagenase				2.38	4.264	2
MMP14	MMP14_HUMAN	Matrix metalloproteinase-14	3.71	3.78	2
MMP2	MMP2_HUMAN	72 kDa type IV collagenase	9.7	10.45	5	17.21	22.73	10
MMP9	MMP9_HUMAN	Matrix metalloproteinase-9	10.72	8.769	5	11.59	9.76	5
MMS19	MMS19_HUMAN	MMS19 nucleotide excision repair protein homolog	5.9	4.951	3	2.02	1.165	1
MOB1A	MOB1A_HUMAN	MOB kinase activator 1A	2.45	5.093	1	3.79	8.333	2
MOV10	MOV10_HUMAN	Putative helicase MOV-10				0.94	0.8973	1
MPST	THTM_HUMAN	3-mercaptopyruvate sulfurtransferase	0.9	5.387	1	2	4.377	1
MPZL1	MPZL1_HUMAN	Myelin protein zero-like protein 1	2.13	7.063	2
MRE11	MRE11_HUMAN	Double-strand break repair protein MRE11	2.02	1.836	1	3.21	3.249	2
MSH2	MSH2_HUMAN	DNA mismatch repair protein Msh2	2.19	1.178	1	1.12	1.285	1
MSH6	MSH6_HUMAN	DNA mismatch repair protein Msh6	2.03	0.8824	1
MSN	MOES_HUMAN	Moesin	5	13.52	9	3.94	15.6	8
MTA2	MTA2_HUMAN	Metastasis-associated protein MTA2	5.07	7.036	4	7.87	9.731	5
MTAP	MTAP_HUMAN	S-methyl-5'-thioadenosine phosphorylase	1.18	8.127	1
MTHFD1	C1TC_HUMAN	C-1-tetrahydrofolate synthase, cytoplasmic	68.89	52.41	41	84.73	51.66	45
MTOR	MTOR_HUMAN	Serine/threonine-protein kinase mT				0.99	0.4708	1
MTREX	MTREX_HUMAN	Exosome RNA helicase MTR4	8.43	5.854	5	6.78	4.031	3
MVB12A	MB12A_HUMAN	Multivesicular body subunit 12A	2	5.495	1
MVD	MVD1_HUMAN	Diphosphomevalonate decarboxylase				1.6	5.75	2
MVP	MVP_HUMAN	Major vault protein	68.23	54.42	41	61.38	47.48	34
MYADM	MYADM_HUMAN	Myeloid-associated differentiation marker	2.05	3.106	1	2	3.106	1
MYBBP1A	MBB1A_HUMAN	Myb-binding protein 1A	2.69	1.732	2	12.03	4.97	7
MYH10	MYH10_HUMAN	Myosin-10				1.83	3.745	8
MYH9	MYH9_HUMAN	Myosin-9	79.41	26.07	45	80.75	23.47	44
MYL12A	ML12A_HUMAN	Myosin regulatory light chain 12A	2.12	5.848	1	3.31	12.28	2
MYL6	MYL6_HUMAN	Myosin light polypeptide 6	2	8.609	1
MYL6B	MYL6B_HUMAN	Myosin light chain 6B				2.01	6.25	1
MYO1B	MYO1B_HUMAN	Unconventional myosin-Ib	2.5	2.641	2
MYO1C	MYO1C_HUMAN	Unconventional myosin-Ic	36.2	22.67	18	10.97	7.244	6
MYOF	MYOF_HUMAN	Myoferlin	37	13.88	20	11.02	4.318	7
NAA10	NAA10_HUMAN	N-alpha-acetyltransferase 10	2.06	8.511	1	1.38	8.511	1
NAA15	NAA15_HUMAN	N-alpha-acetyltransferase 15, NatA auxiliary subunit	14.63	7.737	7	12.3	8.545	7
NACA	NACA_HUMAN	Nascent polypeptide-associated complex subunit alpha	4	13.49	2	1.52	0.6737	1
NACA	NACAM_HUMAN	Nascent polypeptide-associated complex subunit alpha, muscle-specific form
NAE1	ULA1_HUMAN	NEDD8-activating enzyme E1 regulatory subunit				2.23	2.996	1
NAGK	NAGK_HUMAN	N-acetyl-D-glucosamine kinase	4.37	15.41	3	6.93	19.19	4
NAMPT	NAMPT_HUMAN	Nicotinamide phosphoribosyltransferase				2.48	4.277	1
NANS	SIAS_HUMAN	Sialic acid synthase	7.81	15.6	4	10.18	15.6	5
NAP1L1	NP1L1_HUMAN	Nucleosome assembly protein 1-like 1	8.93	20.97	6	7.58	18.16	4
NAP1L4	NP1L4_HUMAN	Nucleosome assembly protein 1-like 4				2.49	2.933	1
NARS	SYNC_HUMAN	Asparagine--tRNA ligase, cytoplasmic	8.29	8.577	4	15.42	21.9	11
NAV3	NAV3_HUMAN	Neuron navigator 3	0.95	0.5031	1
NCAPD2	CND1_HUMAN	Condensin complex subunit 1				5.19	2.57	3
NCAPG	CND3_HUMAN	Condensin complex subunit 3				1.48	1.182	1
NCAPH	CND2_HUMAN	Condensin complex subunit 2	0.79	1.484	1
NCBP1	NCBP1_HUMAN	Nuclear cap-binding protein subunit 1	4.73	2.911	2	12.94	10.51	7
NCKAP1	NCKP1_HUMAN	Nck-associated protein 1	6.59	4.521	4	3.36	2.128	2
NCL	NUCL_HUMAN	Nucleolin	16.88	16.34	9	32.46	25.77	17
NCSTN	NICA_HUMAN	Nicastrin	13.34	11.71	7	8.29	5.642	4
NECTIN2	NECT2_HUMAN	Nectin-2	2.29	3.346	2
NEMF	NEMF_HUMAN	Nuclear export mediator factor NEMF	2.17	0.9294	1
NEU1	NEUR1_HUMAN	Sialidase-1	9.58	13.98	5	16.07	31.08	8
NF1	NF1_HUMAN	Neurofibromin	5.09	1.374	2	1.66	0.5988	2
NHP2	NHP2_HUMAN	H/ACA ribonucleoprotein complex subunit 2	1.92	12.42	1
NID1	NID1_HUMAN	Nidogen-1	19.69	9.222	10	16.71	9.623	10
NID2	NID2_HUMAN	Nidogen-2	33.97	17.45	19	43.41	24.73	23
NIP7	NIP7_HUMAN	60S ribosome subunit biogenesis protein NIP7 homolog				1.14	7.778	1
NME2	NDKB_HUMAN	Nucleoside diphosphate kinase B	9.1	42.76	5	10.87	49.34	6
NMT1	NMT1_HUMAN	Glycylpeptide N-tetradecanoyltransferase 1	8.63	11.29	4	12.99	19.76	7
NOC2L	NOC2L_HUMAN	Nucleolar complex protein 2 homolog	4.03	3.204	2
NOC3L	NOC3L_HUMAN	Nucleolar complex protein 3 homolog	5.38	6.125	3
NOLC1	NOLC1_HUMAN	Nucleolar and coiled-body phosphoprotein 1	0.82	2.146	1	1.65	2.146	1
NONO	NONO_HUMAN	Non-POU domain-containing octamer-binding protein	3.62	6.582	3	7.02	11.46	4
NOP2	NOP2_HUMAN	Probable 28S rRNA (cytosine(4447)-C(5))-methyltransferase	21.2	16.5	11	16.62	14.04	9
NOP56	NOP56_HUMAN	Nucleolar protein 56	23.39	24.07	12	9.03	8.249	4
NOP58	NOP58_HUMAN	Nucleolar protein 58	14.01	19.47	8	2.43	2.457	1
NOTCH2	NOTC2_HUMAN	Neurogenic locus notch homolog protein 2	5.13	1.943	3	2.72	0.5666	1
NPC1	NPC1_HUMAN	NPC intracellular cholesterol transporter 1	3.12	0.939	1	2.52	1.878	2
NPC2	NPC2_HUMAN	NPC intracellular cholesterol transporter 2	3.17	16.56	2	1.46	16.56	2
NPEPPS	PSA_HUMAN	Puromycin-sensitive aminopeptidase	13	8.487	7	24.78	16.65	13
NPM1	NPM_HUMAN	Nucleophosmin	10.07	26.53	6	15.38	34.35	11
NPTN	NPTN_HUMAN	Neuroplastin	1.91	4.523	2
NQO1	NQO1_HUMAN	NAD(P)H dehydrogenase [quinone] 1	8.85	18.61	5	7.95	18.25	5
NRAS	RASN_HUMAN	GTPase NRas	6.39	23.81	4	6.23	25.4	4
NRP1	NRP1_HUMAN	Neuropilin-1	3.97	6.934	3
NSF	NSF_HUMAN	Vesicle-fusing ATPase	15.93	14.65	9	14.7	11.02	7
NSUN2	NSUN2_HUMAN	tRNA (cytosine(34)-C(5))-methyltransferase	8.31	8.866	5	16.54	19.95	9
NT5DC1	NT5D1_HUMAN	5'-nucleotidase domain-containing protein 1				1.62	4.396	1
NT5E	5NTD_HUMAN	5'-nucleotidase	12.6	15.33	6	9.65	14.46	5
NTN1	NET1_HUMAN	Netrin-1	13.33	14.4	8
NUDC	NUDC_HUMAN	Nuclear migration protein nudC	1.9	6.042	2	3.6	10.57	4
NUDT21	CPSF5_HUMAN	Cleavage and polyadenylation specificity factor subunit 5	1.14	5.286	1	3.15	9.251	1
NUP205	NU205_HUMAN	Nuclear pore complex protein Nup205	1.69	0.3976	1	1.61	0.3976	1
NUP43	NUP43_HUMAN	Nucleoporin Nup43	1.21	4.474	1	1.1	4.474	1
NUP93	NUP93_HUMAN	Nuclear pore complex protein Nup93				2.9	2.686	2
NXPE4	NXPE4_HUMAN	NXPE family member 4	1.37	2.39	1
OAT	OAT_HUMAN	Ornithine aminotransferase, mitochondrial	3.59	4.784	2	3.51	4.784	2
OGT	OGT1_HUMAN	UDP-N-acetylglucosamine--peptide N-acetylglucosaminyltransferase 110 kDa subunit				0.97	0.956	1
OLA1	OLA1_HUMAN	Obg-like ATPase 1	7.24	9.848	3	12.68	23.23	7
OPA1	OPA1_HUMAN	Dynamin-like 120 kDa protein, mitochondrial	0.81	0.7292	1
ORM1	A1AG1_HUMAN	Alpha-1-acid glycoprotein 1				1.45	7.463	1
OSGEP	OSGEP_HUMAN	Probable tRNA N6-adenosine threonylcarbamoyltransferase				1.31	2.687	1
OTUB1	OTUB1_HUMAN	Ubiquitin thioesterase	2.23	7.011	2	4.26	9.225	2
OXSR1	OXSR1_HUMAN	Serine/threonine-protein kinase				4.67	9.108	3
P3H1	P3H1_HUMAN	Prolyl 3-hydroxylase 1	2	2.717	2	4.07	2.989	2
P4HA1	P4HA1_HUMAN	Prolyl 4-hydroxylase subunit alpha-1				3.44	5.243	2
P4HA2	P4HA2_HUMAN	Prolyl 4-hydroxylase subunit alpha-2				8.53	13.46	5
PA2G4	PA2G4_HUMAN	Proliferation-associated protein 2G4	1.29	2.792	1	9.95	23.1	6
PAAF1	PAAF1_HUMAN	Proteasomal ATPase-associated factor 1	1.47	3.061	1
PABPC1	PABP1_HUMAN	Polyadenylate-binding protein 1	18.78	18.08	9	30.76	23.43	15
PABPC4	PABP4_HUMAN	Polyadenylate-binding protein 4	5.59	17.55	8	5.15	14.75	9
PABPN1	PABP2_HUMAN	Polyadenylate-binding protein 2				1.72	3.595	1
PACRG	PACRG_HUMAN	Parkin coregulated gene protein				1.96	4.392	1
PACSIN2	PACN2_HUMAN	Protein kinase C and casein kinase substrate in neurons protein 2	4.02	4.115	2	0.99	0	0
PACSIN3	PACN3_HUMAN	Protein kinase C and casein kinase substrate in neurons protein 3	3	5.189	2	2.01	2.594	1
PAFAH1B1	LIS1_HUMAN	Platelet-activating factor acetylhydrolase IB subunit alpha				4.45	12.44	4
PAFAH1B2	PA1B2_HUMAN	Platelet-activating factor acetylhydrolase IB subunit beta	2	3.93	1	3.32	12.23	2
PAFAH1B3	PA1B3_HUMAN	Platelet-activating factor acetylhydrolase IB subunit gamma	2.03	3.896	1	2	3.896	1
PAICS	PUR6_HUMAN	Multifunctional protein ADE2	5.04	6.118	2	16.42	29.65	11
PARK7	PARK7_HUMAN	Protein/nucleic acid deglycase DJ-1				1.47	3.704	1
PARP1	PARP1_HUMAN	Poly [ADP-ribose] polymerase 1	18.55	13.02	10	22.05	14.2	10
PARP4	PARP4_HUMAN	Poly [ADP-ribose] polymerase 4	2.26	0.58	1
PCBP1	PCBP1_HUMAN	Poly(rC)-binding protein 1	6.2	19.94	6	8.54	23.6	6
PCBP2	PCBP2_HUMAN	Poly(rC)-binding protein 2	11.37	20	7	12.67	27.4	7
PCMT1	PIMT_HUMAN	Protein-L-isoaspartate(D-aspartate)				0.85	3.965	1
PCNA	PCNA_HUMAN	Proliferating cell nuclear antigen	9.07	42.15	10	10.83	30.27	9
PCOLCE	PCOC1_HUMAN	Procollagen C-endopeptidase enhancer 1	4.9	8.909	3	2.52	2.004	1
PCOLCE2	PCOC2_HUMAN	Procollagen C-endopeptidase enhancer 2	4.13	6.988	3	6.8	9.398	4
PCYOX1	PCYOX_HUMAN	Prenylcysteine oxidase 1				5.21	6.931	3
PDCD10	PDC10_HUMAN	Programmed cell death protein 10	1.74	4.717	1	1.39	4.717	1
PDCD6	PDCD6_HUMAN	Programmed cell death protein 6	11.42	39.79	7	11.34	39.79	7
PDCD6IP	PDC6I_HUMAN	Programmed cell death 6-interacting protein	62.18	46.2	33	66.84	51.61	33
PDCL3	PDCL3_HUMAN	Phosducin-like protein 3				3.17	10.46	2
PDGFC	PDGFC_HUMAN	Platelet-derived growth factor C	2.08	3.478	1	2.14	3.478	1
PDGFRB	PGFRB_HUMAN	Platelet-derived growth factor receptor beta	1.82	1.085	1
PDIA3	PDIA3_HUMAN	Protein disulfide-isomerase A3	1.98	3.96	2
PDIA6	PDIA6_HUMAN	Protein disulfide-isomerase A6	2	3.182	1	6.78	14.32	4
PDLIM7	PDLI7_HUMAN	PDZ and LIM domain protein 7	4	5.033	2	3.45	5.033	2
PDXK	PDXK_HUMAN	Pyridoxal kinase	6	15.38	3	3.2	9.936	2
PEF1	PEF1_HUMAN	Peflin	2	3.873	1	1.14	3.873	1
PELP1	PELP1_HUMAN	Proline-, glutamic acid- and leucine-rich protein 1	2.75	1.15	1	4.24	5.752	4
PEPD	PEPD_HUMAN	Xaa-Pro dipeptidase				1.33	2.028	1
PES1	PESC_HUMAN	Pescadillo homolog	0.79	1.361	1
PF4	PLF4_HUMAN	Platelet factor 4	10.12	50.5	8	10.14	50.5	6
PFAS	PUR4_HUMAN	Phosphoribosylformylglycinamidine synthase	1.56	0.8221	1	12.42	5.605	6
PFKL	PFKAL_HUMAN	ATP-dependent 6-phosphofructokinase, liver type	5	5.641	3	9.18	11.28	6
PFKP	PFKAP_HUMAN	ATP-dependent 6-phosphofructokinase, platelet type	20.7	12.5	10	28.92	19.26	14
PFN1	PROF1_HUMAN	Profilin-1	12.51	49.29	9	14.74	59.29	10
PFN2	PROF2_HUMAN	Profilin-2	2	10	1	1.27	10	1
PGAM1	PGAM1_HUMAN	Phosphoglycerate mutase 1	9.78	26.38	5	12.21	50.39	8
PGD	6PGD_HUMAN	6-phosphogluconate dehydrogenase, decarboxylating	5.37	7.867	3	11.18	16.56	7
PGK1	PGK1_HUMAN	Phosphoglycerate kinase 1	18.31	33.57	10	24.36	39.33	12
PGLS	6PGL_HUMAN	6-phosphogluconolactonase	3.31	8.915	2	8.17	25.97	4
PGM1	PGM1_HUMAN	Phosphoglucomutase-1				3.55	4.093	2
PHGDH	SERA_HUMAN	D-3-phosphoglycerate dehydrogenase	22.03	29.27	12	18.8	21.58	9
PI4K2A	P4K2A_HUMAN	Phosphatidylinositol 4-kinase type 2-alpha	2.07	1.879	1	2	1.879	1
PIK3C2A	P3C2A_HUMAN	Phosphatidylinositol 4-phosphate 3-kinase C2 domain-containing subunit alpha				0.92	0.5338	1
PKM	KPYM_HUMAN	Pyruvate kinase PKM	85.49	69.49	71	76.31	72.69	81
PLAU	UROK_HUMAN	Urokinase-type plasminogen activator	3.93	4.408	2	0.96	2.32	1
PLAUR	UPAR_HUMAN	Urokinase plasminogen activator surface receptor				3.92	7.761	2
PLD3	PLD3_HUMAN	Phospholipase D3	6.35	11.63	5	7	11.63	4
PLEC	PLEC_HUMAN	Plectin	3.16	0.4697	2	5.86	0.7472	2
PLOD1	PLOD1_HUMAN	Procollagen-lysine,2-oxoglutarate 5-dioxygenase 1	33.3	29.44	20	47.68	45.39	27
PLOD2	PLOD2_HUMAN	Procollagen-lysine,2-oxoglutarate 5-dioxygenase 2	12.4	12.08	8	30.14	25.51	17
PLP2	PLP2_HUMAN	Proteolipid protein 2	4	18.42	2	4	18.42	2
PLS3	PLST_HUMAN	Plastin-3	4.21	4.127	2	21.57	25.4	12
PLSCR1	PLS1_HUMAN	Phospholipid scramblase 1	1.92	3.145	1	4.96	13.52	3
PLTP	PLTP_HUMAN	Phospholipid transfer protein	3.95	7.911	3	2.04	3.043	1
PLXNB2	PLXB2_HUMAN	Plexin-B2	7.89	2.938	5
PM20D2	P20D2_HUMAN	Peptidase M20 domain-containing protein 2				9.47	19.27	5
PODXL	PODXL_HUMAN	Podocalyxin	1.26	2.33	1
POLR1B	RPA2_HUMAN	DNA-directed RNA polymerase I subunit RPA2				2.02	1.057	1
POLR1C	RPAC1_HUMAN	DNA-directed RNA polymerases I and III subunit RPAC1				1.28	3.179	1
POLR2B	RPB2_HUMAN	DNA-directed RNA polymerase II subunit RPB2	2.55	1.618	2	4.05	1.618	2
POP1	POP1_HUMAN	Ribonucleases P/MRP protein subunit POP1	2.15	2.441	2	2.01	1.074	1
PPA1	IPYR_HUMAN	Inorganic pyrophosphatase				1.73	3.114	1
PPFIA3	LIPA3_HUMAN	Liprin-alpha-3	1.03	0.9213	1	1.49	0.9213	1
PPIA	PPIA_HUMAN	Peptidyl-prolyl cis-trans isomerase A	21.66	67.27	16	21.48	70.91	23
PPIB	PPIB_HUMAN	Peptidyl-prolyl cis-trans isomerase B	2.68	9.722	2	3.54	9.722	2
PPME1	PPME1_HUMAN	Protein phosphatase methylesterase 1	1.5	2.85	1	3.48	4.663	2
PPP1CA	PP1A_HUMAN	Serine/threonine-protein phosphatase PP1-alpha catalytic subunit	28.91	50	16	27.7	44.24	15
PPP1CB	PP1B_HUMAN	Serine/threonine-protein phosphatase PP1-beta catalytic subunit	2.24	30.28	10	3.37	33.94	11
PPP1CC	PP1G_HUMAN	Serine/threonine-protein phosphatase PP1-gamma catalytic subunit	3.05	42.11	13	3.14	41.8	13
PPP1R7	PP1R7_HUMAN	Protein phosphatase 1 regulatory subunit 7	2.19	5.556	2	5.32	10.56	3
PPP2CA	PP2AA_HUMAN	Serine/threonine-protein phosphatase 2A catalytic subunit alpha isoform	12.74	29.77	9	15.48	37.86	12
PPP2R1A	2AAA_HUMAN	Serine/threonine-protein phosphatase 2A 65 kDa regulatory subunit A alpha isoform	14.1	15.62	7	19.73	22.24	10
PPP2R2A	2ABA_HUMAN	Serine/threonine-protein phosphatase 2A 55 kDa regulatory subunit B alpha isoform	13.2	20.13	7	12.29	15.66	6
PPP2R5D	2A5D_HUMAN	Serine/threonine-protein phosphatase 2A 56 kDa regulatory subunit delta isoform	1.51	2.159	1	1.57	2.159	1
PPP6C	PPP6_HUMAN	Serine/threonine-protein phosphatase 6 catalytic subunit				2.67	7.213	2
PPT1	PPT1_HUMAN	Palmitoyl-protein thioesterase 1	6.38	18.3	4	4.59	9.477	2
PRCP	PCP_HUMAN	Lysosomal Pro-X carboxypeptidase	5.57	10.08	3	9.16	13.51	5
PRDX1	PRDX1_HUMAN	Peroxiredoxin-1	12.11	29.65	7	20.47	48.24	11
PRDX2	PRDX2_HUMAN	Peroxiredoxin-2	7.83	23.74	6	6.39	28.28	6
PRDX4	PRDX4_HUMAN	Peroxiredoxin-4				1.78	13.65	4
PRDX6	PRDX6_HUMAN	Peroxiredoxin-6	18.49	45.54	11	16.55	38.84	9
PRIM2	PRI2_HUMAN	DNA primase large subunit	2.62	4.519	2
PRKACA	KAPCA_HUMAN	cAMP-dependent protein kinase catalytic subunit alpha	0.93	2.564	1	2.46	3.419	1
PRKAR2A	KAP2_HUMAN	cAMP-dependent protein kinase type II-alpha regulatory subunit	2.35	4.703	2	4.97	10.89	3
PRKDC	PRKDC_HUMAN	DNA-dependent protein kinase catalytic subunit	135.66	17.83	62	130.61	17.73	64
PRMT1	ANM1_HUMAN	Protein arginine N-methyltransferase 1	27.25	35.58	15	33.65	51.21	21
PRMT5	ANM5_HUMAN	Protein arginine N-methyltransferase 5	7.52	6.279	4	16.69	16.64	10
PRNP	PRIO_HUMAN	Major prion protein	2.07	9.486	2	1.74	7.51	2
PROC	PROC_HUMAN	Vitamin K-dependent protein C	11.96	21.04	6	12.92	22.99	8
PROCR	EPCR_HUMAN	Endothelial protein C receptor	1.39	3.782	1	2.06	3.782	1
PROS1	PROS_HUMAN	Vitamin K-dependent protein S	14.54	11.83	7	9.67	6.509	4
PROZ	PROZ_HUMAN	Vitamin K-dependent protein Z	22.58	33.75	12	19.09	28	10
PRPF19	PRP19_HUMAN	Pre-mRNA-processing factor 19	15.98	25.79	9	19	30.75	11
PRPF4	PRP4_HUMAN	U4/U6 small nuclear ribonucleoprotein Prp4	13.11	22.22	8	1.62	0	0
PRPF40A	PR40A_HUMAN	Pre-mRNA-processing factor 40 homolog A	4.75	2.612	2	3.16	2.612	2
PRPF6	PRP6_HUMAN	Pre-mRNA-processing factor 6				1.8	1.382	1
PRPF8	PRP8_HUMAN	Pre-mRNA-processing-splicing factor 8	76.09	17.47	36	35.7	7.024	15
PRPS1	PRPS1_HUMAN	Ribose-phosphate pyrophosphokinase 1	4.14	9.119	2	5.68	9.119	2
PRPSAP1	KPRA_HUMAN	Phosphoribosyl pyrophosphate synthase-associated protein 1				3.35	7.022	2
PRSS1	TRY1_HUMAN	Trypsin-1				2.21	8.097	14
PRSS2	TRY2_HUMAN	Trypsin-2	4	8.097	4
PRSS23	PRS23_HUMAN	Serine protease 23	7.62	11.23	4	8.51	16.97	6
PSAP	SAP_HUMAN	Prosaposin	24.94	33.78	17	17.82	19.85	10
PSMA1	PSA1_HUMAN	Proteasome subunit alpha type-1	12.89	23.19	7	14.89	36.88	10
PSMA2	PSA2_HUMAN	Proteasome subunit alpha type-2	17.46	52.99	10	21.82	53.42	15
PSMA3	PSA3_HUMAN	Proteasome subunit alpha type-3	8.52	19.61	4	17.24	39.61	12
PSMA4	PSA4_HUMAN	Proteasome subunit alpha type-4	14.04	35.25	8	21.54	55.17	12
PSMA5	PSA5_HUMAN	Proteasome subunit alpha type-5	10.36	25.31	5	13.4	43.15	8
PSMA6	PSA6_HUMAN	Proteasome subunit alpha type-6	10.77	28.05	6	14.59	39.02	8
PSMA7	PSA7_HUMAN	Proteasome subunit alpha type-7	14.97	35.48	7	23.76	64.11	14
PSMB1	PSB1_HUMAN	Proteasome subunit beta type-1	10.28	35.27	6	21.55	53.94	13
PSMB2	PSB2_HUMAN	Proteasome subunit beta type-2	5.83	12.94	2	10.4	40.3	8
PSMB3	PSB3_HUMAN	Proteasome subunit beta type-3	4.58	16.59	2	10.72	37.07	7
PSMB4	PSB4_HUMAN	Proteasome subunit beta type-4	3.1	9.47	2	10.01	28.79	7
PSMB5	PSB5_HUMAN	Proteasome subunit beta type-5	12.05	22.43	6	18.69	36.88	9
PSMB6	PSB6_HUMAN	Proteasome subunit beta type-6	5.25	16.74	4	10.52	33.05	6
PSMB7	PSB7_HUMAN	Proteasome subunit beta type-7	3.88	11.19	3	9.32	23.1	5
PSMB8	PSB8_HUMAN	Proteasome subunit beta type-8	2.08	3.986	1	2.71	8.333	2
PSMB9	PSB9_HUMAN	Proteasome subunit beta type-9				1.62	9.589	1
PSMC1	PRS4_HUMAN	26S proteasome regulatory subunit 4	9.9	15.68	6	14.6	30.45	11
PSMC2	PRS7_HUMAN	26S proteasome regulatory subunit 7	22.81	28.41	12	42.75	43.65	21
PSMC3	PRS6A_HUMAN	26S proteasome regulatory subunit 6A	11.61	15.03	7	23.48	29.16	13
PSMC4	PRS6B_HUMAN	26S proteasome regulatory subunit 6B	15.64	21.29	8	22.21	38.76	14
PSMC5	PRS8_HUMAN	26S proteasome regulatory subunit 8	13.43	26.35	7	17.76	37.44	12
PSMC6	PRS10_HUMAN	26S proteasome regulatory subunit 10B	17.34	28.79	10	19.79	25.96	11
PSMD1	PSMD1_HUMAN	26S proteasome non-ATPase regulatory subunit 1	19.74	16.79	13	35.82	27.18	18
PSMD10	PSD10_HUMAN	26S proteasome non-ATPase regulatory subunit 10	1.21	3.54	1	2.26	3.54	1
PSMD11	PSD11_HUMAN	26S proteasome non-ATPase regulatory subunit 11	26.75	33.89	12	40.43	50.24	21
PSMD12	PSD12_HUMAN	26S proteasome non-ATPase regulatory subunit 12	11.41	14.04	6	18.99	19.3	9
PSMD13	PSD13_HUMAN	26S proteasome non-ATPase regulatory subunit 13	15.59	22.87	8	27.85	39.36	15
PSMD14	PSDE_HUMAN	26S proteasome non-ATPase regulatory subunit 14	3.04	14.84	4	6.72	30.97	7
PSMD2	PSMD2_HUMAN	26S proteasome non-ATPase regulatory subunit 2	25.16	19.82	14	39.94	26.54	21
PSMD3	PSMD3_HUMAN	26S proteasome non-ATPase regulatory subunit 3	28.21	37.64	15	37.49	40.07	21
PSMD4	PSMD4_HUMAN	26S proteasome non-ATPase regulatory subunit 4	3.46	8.753	2	4.88	10.88	3
PSMD5	PSMD5_HUMAN	26S proteasome non-ATPase regulatory subunit 5	3.15	6.151	3	8.5	11.31	5
PSMD6	PSMD6_HUMAN	26S proteasome non-ATPase regulatory subunit 6	17.29	26.74	10	25.72	34.19	14
PSMD7	PSMD7_HUMAN	26S proteasome non-ATPase regulatory subunit 7	16.45	37.96	8	19.66	45.68	11
PSMD8	PSMD8_HUMAN	26S proteasome non-ATPase regulatory subunit 8	4.38	7.429	3	13.01	26.86	7
PSME1	PSME1_HUMAN	Proteasome activator complex subunit 1	3.82	7.631	2	6.74	21.29	4
PSME2	PSME2_HUMAN	Proteasome activator complex subunit 2	8.61	28.45	4	11.32	40.17	6
PSME3	PSME3_HUMAN	Proteasome activator complex subunit 3	7.63	19.29	4	8.75	19.29	5
PSMG1	PSMG1_HUMAN	Proteasome assembly chaperone 1				1.3	3.472	1
PSMG2	PSMG2_HUMAN	Proteasome assembly chaperone 2				1.97	4.545	1
PTBP1	PTBP1_HUMAN	Polypyrimidine tract-binding protein 1	6.27	11.3	5	17.01	27.68	9
PTGES3	TEBP_HUMAN	Prostaglandin E synthase 3	2.03	10.63	1	1.18	8.125	1
PTGFRN	FPRP_HUMAN	Prostaglandin F2 receptor negative regulator	21.25	15.02	11	1.6	1.138	1
PTK7	PTK7_HUMAN	Inactive tyrosine-protein kinase 7	11.59	10.09	6	6.25	4.579	3
PTPA	PTPA_HUMAN	Serine/threonine-protein phosphatase 2A activator	1.75	3.631	1	1.07	0	0
PTPN1	PTN1_HUMAN	Tyrosine-protein phosphatase non-receptor type 1	4.46	7.586	3	4.25	5.517	2
PTPRF	PTPRF_HUMAN	Receptor-type tyrosine-protein phosphatase F	2.43	1.468	2	3.08	1.573	2
PTTG1IP	PTTG_HUMAN	Pituitary tumor-transforming gene 1 protein-interacting protein				3.21	16.67	2
PTX3	PTX3_HUMAN	Pentraxin-related protein PTX3	5.02	9.186	3	4.1	6.037	2
PUF60	PUF60_HUMAN	Poly(U)-binding-splicing factor PUF60	1.74	3.936	1
PUM3	PUM3_HUMAN	Pumilio homolog 3	2.59	3.241	2
PURA	PURA_HUMAN	Transcriptional activator protein Pur-alpha	1.73	4.658	2	1.63	2.795	1
PWP1	PWP1_HUMAN	Periodic tryptophan protein 1 homolog	1.54	2.994	1
PXDN	PXDN_HUMAN	Peroxidasin homolog	11.04	3.719	5	18.23	9.601	9
PYGB	PYGB_HUMAN	Glycogen phosphorylase, brain form				2.66	6.05	4
PYGL	PYGL_HUMAN	Glycogen phosphorylase, liver form	8.6	5.195	4	11.7	9.917	7
PZP	PZP_HUMAN	Pregnancy zone protein	4.72	7.152	19	3.33	11.81	28
QARS	SYQ_HUMAN	Glutamine--tRNA ligase	16.96	14.45	9	24.28	21.03	12
QSOX1	QSOX1_HUMAN	Sulfhydryl oxidase 1	37.92	31.59	21	37.56	25.84	16
RAB10	RAB10_HUMAN	Ras-related protein Rab-10	2.01	17.5	4	2.02	16.5	3
RAB11B	RB11B_HUMAN	Ras-related protein Rab-11B	9.32	24.77	5	6.89	20.64	4
RAB13	RAB13_HUMAN	Ras-related protein Rab-13	2.45	10.84	2
RAB14	RAB14_HUMAN	Ras-related protein Rab-14	1.52	13.02	3
RAB1A	RAB1A_HUMAN	Ras-related protein Rab-1A	9.5	30.24	7
RAB1B	RAB1B_HUMAN	Ras-related protein Rab-1B				10.63	40.3	7
RAB21	RAB21_HUMAN	Ras-related protein Rab-21	2.19	9.778	2
RAB2A	RAB2A_HUMAN	Ras-related protein Rab-2A	4.28	16.04	3	4.62	19.34	3
RAB32	RAB32_HUMAN	Ras-related protein Rab-32				1.83	4.889	1
RAB34	RAB34_HUMAN	Ras-related protein Rab-34				1.87	10.42	2
RAB5A	RAB5A_HUMAN	Ras-related protein Rab-5A	4	22.33	4	2	16.74	3
RAB5C	RAB5C_HUMAN	Ras-related protein Rab-5C	9.13	31.02	6	8.82	31.02	7
RAB7A	RAB7A_HUMAN	Ras-related protein Rab-7a	22.22	69.08	11	14.06	47.83	8
RAB8A	RAB8A_HUMAN	Ras-related protein Rab-8A	2.11	18.36	4	2.64	17.39	3
RAB8B	RAB8B_HUMAN	Ras-related protein Rab-8B	1	18.36	4
RAC1	RAC1_HUMAN	Ras-related C3 botulinum toxin substrate 1	11.44	31.25	6	8.8	27.08	5
RACK1	RACK1_HUMAN	Receptor of activated protein C kinase 1	29.89	64.98	16	35.31	79.18	19
RAD50	RAD50_HUMAN	DNA repair protein RAD50	1.61	0.6098	1
RALY	RALY_HUMAN	RNA-binding protein Raly	11.08	20.92	7	10.17	18.63	6
RAN	RAN_HUMAN	GTP-binding nuclear protein Ran	23.99	49.54	13	23.88	49.54	14
RANBP9	RANB9_HUMAN	Ran-binding protein 9				2.02	1.92	1
RANGAP1	RAGP1_HUMAN	Ran GTPase-activating protein 1	3.47	4.259	2	4.62	8.348	4
RAP1B	RAP1B_HUMAN	Ras-related protein Rap-1b	9.4	26.09	5	11.31	34.24	6
RAP2B	RAP2B_HUMAN	Ras-related protein Rap-2b	4.02	12.57	2	2.19	6.557	1
RARS	SYRC_HUMAN	Arginine--tRNA ligase, cytoplasmic	25.18	24.55	12	35.78	35.15	18
RBBP4	RBBP4_HUMAN	Histone-binding protein RBBP4	2.17	8.235	3	3.09	18.12	6
RBBP7	RBBP7_HUMAN	Histone-binding protein RBBP7	7.97	11.29	3	10.55	20.47	6
RBM25	RBM25_HUMAN	RNA-binding protein 25	2.48	2.728	2	1.26	1.779	1
RBM28	RBM28_HUMAN	RNA-binding protein 28	1.51	2.24	2
RBM39	RBM39_HUMAN	RNA-binding protein 39	6.1	6.792	3	5.75	6.792	3
RBMX	RBMX_HUMAN	RNA-binding motif protein, X chromosome	3.91	8.951	3	5.62	8.951	3
RCC1	RCC1_HUMAN	Regulator of chromosome condensation	6.88	12.83	4	10.92	27.55	9
RCC2	RCC2_HUMAN	Protein RCC2	0.94	2.49	1	4.39	6.322	3
RECQL	RECQ1_HUMAN	ATP-dependent DNA helicase Q1	4.67	4.468	3	9.62	8.937	5
RFC4	RFC4_HUMAN	Replication factor C subunit 4	0.98	5.51	1
RFTN1	RFTN1_HUMAN	Raftlin	1.81	3.46	1
RHOC	RHOC_HUMAN	Rho-related GTP-binding protein RhoC	6.3	17.62	3	6.79	23.83	4
RHOG	RHOG_HUMAN	Rho-related GTP-binding protein RhoG	0.93	15.71	2
RNF213	RN213_HUMAN	E3 ubiquitin-protein ligase RNF213	1.2	0.192	1
RNH1	RINI_HUMAN	Ribonuclease inhibitor	6.98	11.28	4	7.3	11.28	4
RNMT	MCES_HUMAN	mRNA cap guanine-N7 methyltransferase	2.06	2.101	1	1.56	2.101	1
RNPEP	AMPB_HUMAN	Aminopeptidase B	2.04	1.846	1	5.92	6.462	4
RP2	XRP2_HUMAN	Protein XRP2	1.27	2.286	1	3.28	5.143	2
RPA1	RFA1_HUMAN	Replication protein A 70 kDa DNA-binding subunit	23.71	30.84	13	29.23	33.12	14
RPA2	RFA2_HUMAN	Replication protein A 32 kDa subunit	3.71	16.67	3	6.63	17.41	3
RPA3	RFA3_HUMAN	Replication protein A 14 kDa subunit	2.02	14.05	1	2	14.05	1
RPL10	RL10_HUMAN	60S ribosomal protein L10	13.8	39.72	15	5.48	23.36	4
RPL10A	RL10A_HUMAN	60S ribosomal protein L10a	14.46	26.73	7	8.88	22.58	4
RPL11	RL11_HUMAN	60S ribosomal protein L11	4.17	12.92	2	6.63	23.03	4
RPL12	RL12_HUMAN	60S ribosomal protein L12	14.06	58.79	7	14.45	60.61	9
RPL13	RL13_HUMAN	60S ribosomal protein L13	18.29	37.44	11	14.82	37.44	10
RPL13A	RL13A_HUMAN	60S ribosomal protein L13a	20.58	42.36	11	15.06	31.53	8
RPL14	RL14_HUMAN	60S ribosomal protein L14	11	32.09	8	8.16	29.3	7
RPL15	RL15_HUMAN	60S ribosomal protein L15	14.32	34.31	9	12.48	33.82	7
RPL17	RL17_HUMAN	60S ribosomal protein L17	17.25	42.93	9	10.38	35.87	6
RPL18	RL18_HUMAN	60S ribosomal protein L18	20.13	39.36	13	15.82	38.3	8
RPL18A	RL18A_HUMAN	60S ribosomal protein L18a	18.84	38.07	10	15.15	41.48	9
RPL19	RL19_HUMAN	60S ribosomal protein L19	6.37	13.78	3	4.81	13.78	3
RPL21	RL21_HUMAN	60S ribosomal protein L21	5.46	26.25	4	4.14	18.75	3
RPL22	RL22_HUMAN	60S ribosomal protein L22	4.87	18.75	2	2.51	10.16	1
RPL23	RL23_HUMAN	60S ribosomal protein L23	7.32	32.86	4	4.35	27.14	3
RPL23A	RL23A_HUMAN	60S ribosomal protein L23a	2.26	8.333	1	2.36	8.333	1
RPL24	RL24_HUMAN	60S ribosomal protein L24	9.47	26.75	7	6.02	19.75	5
RPL26	RL26_HUMAN	60S ribosomal protein L26				3.02	11.72	2
RPL26L1	RL26L_HUMAN	60S ribosomal protein L26-like 1	5.02	15.86	3
RPL27	RL27_HUMAN	60S ribosomal protein L27	17.37	47.06	9	9.61	43.38	5
RPL27A	RL27A_HUMAN	60S ribosomal protein L27a	10.72	31.08	6	7.56	22.3	4
RPL28	RL28_HUMAN	60S ribosomal protein L28	10.61	39.42	6	5.65	18.98	3
RPL29	RL29_HUMAN	60S ribosomal protein L29	3.55	14.47	2	3.34	14.47	2
RPL3	RL3_HUMAN	60S ribosomal protein L3	31.99	41.69	24	19.7	34.24	13
RPL30	RL30_HUMAN	60S ribosomal protein L30	9.57	62.61	8	5.89	40.87	4
RPL32	RL32_HUMAN	60S ribosomal protein L32	9.66	34.07	5	4.38	26.67	4
RPL34	RL34_HUMAN	60S ribosomal protein L34	4.7	10.26	2	4.6	16.24	3
RPL35	RL35_HUMAN	60S ribosomal protein L35	6.99	29.27	6	2.43	8.13	1
RPL35A	RL35A_HUMAN	60S ribosomal protein L35a	3.24	29.09	3	2.11	7.273	1
RPL36	RL36_HUMAN	60S ribosomal protein L36	6.68	28.57	3	2.81	18.1	2
RPL36AL	RL36L_HUMAN	60S ribosomal protein L36a-like	0.85	0	0
RPL4	RL4_HUMAN	60S ribosomal protein L4	54.65	48.01	35	47.11	47.07	27
RPL5	RL5_HUMAN	60S ribosomal protein L5	14.25	24.24	8	17	31.99	10
RPL6	RL6_HUMAN	60S ribosomal protein L6	33.13	48.96	24	25.04	42.71	15
RPL7	RL7_HUMAN	60S ribosomal protein L7	39.53	53.23	26	28.42	49.19	15
RPL7A	RL7A_HUMAN	60S ribosomal protein L7a	34.57	45.11	21	26.06	44.36	18
RPL8	RL8_HUMAN	60S ribosomal protein L8	18.54	35.02	11	15.61	31.91	8
RPL9	RL9_HUMAN	60S ribosomal protein L9	7.64	26.56	5	5.84	16.67	4
RPLP0	RLA0_HUMAN	60S acidic ribosomal protein P0	26.16	55.84	17	26.14	57.41	15
RPLP1	RLA1_HUMAN	60S acidic ribosomal protein P1	2	14.04	1	2	14.04	1
RPLP2	RLA2_HUMAN	60S acidic ribosomal protein P2	8	69.57	4	6.93	69.57	5
RPP30	RPP30_HUMAN	Ribonuclease P protein subunit p30				1.15	7.09	2
RPS10	RS10_HUMAN	40S ribosomal protein S10	8.61	23.64	4	11.22	32.73	6
RPS11	RS11_HUMAN	40S ribosomal protein S11	19.22	56.96	12	17.93	55.7	11
RPS12	RS12_HUMAN	40S ribosomal protein S12	10.24	43.18	5	11.08	57.58	8
RPS13	RS13_HUMAN	40S ribosomal protein S13	20.62	49.67	14	17.73	45.03	10
RPS14	RS14_HUMAN	40S ribosomal protein S14	9.26	32.45	6	10.83	39.07	8
RPS15A	RS15A_HUMAN	40S ribosomal protein S15a	11.08	53.85	7	11.92	38.46	6
RPS16	RS16_HUMAN	40S ribosomal protein S16	17.26	43.84	13	18.46	55.48	11
RPS17	RS17_HUMAN	40S ribosomal protein S17	8.06	32.59	4	6.65	32.59	4
RPS18	RS18_HUMAN	40S ribosomal protein S18	26.53	67.11	18	22.64	53.95	12
RPS19	RS19_HUMAN	40S ribosomal protein S19	14.51	42.07	7	17.57	42.76	8
RPS2	RS2_HUMAN	40S ribosomal protein S2	24.67	45.73	20	22.77	43.69	14
RPS20	RS20_HUMAN	40S ribosomal protein S20	5.3	22.69	3	6.62	22.69	3
RPS21	RS21_HUMAN	40S ribosomal protein S21				2.1	28.92	2
RPS23	RS23_HUMAN	40S ribosomal protein S23	6.77	34.27	3	4.37	26.57	2
RPS24	RS24_HUMAN	40S ribosomal protein S24	5.05	28.57	3	4.01	20.3	3
RPS25	RS25_HUMAN	40S ribosomal protein S25	10.35	31.2	6	10.49	33.6	6
RPS26	RS26_HUMAN	40S ribosomal protein S26	8	44.35	5	8.32	44.35	4
RPS27	RS27_HUMAN	40S ribosomal protein S27	1.76	25	2
RPS27A	RS27A_HUMAN	Ubiquitin-40S ribosomal protein S27a	14.77	51.28	18
RPS28	RS28_HUMAN	40S ribosomal protein S28	2	17.39	1	2.07	17.39	1
RPS29	RS29_HUMAN	40S ribosomal protein S29	1	14.29	1	1.6	14.29	1
RPS3	RS3_HUMAN	40S ribosomal protein S3	39.46	80.25	24	43.83	80.25	29
RPS3A	RS3A_HUMAN	40S ribosomal protein S3a	35.51	46.21	19	27.78	43.94	14
RPS4X	RS4X_HUMAN	40S ribosomal protein S4, X isoform	31.33	51.71	20	35.25	62.74	21
RPS5	RS5_HUMAN	40S ribosomal protein S5	10.67	40.69	6	14.58	41.67	12
RPS6	RS6_HUMAN	40S ribosomal protein S6	21.48	38.55	15	15.36	26.1	7
RPS6KA3	KS6A3_HUMAN	Ribosomal protein S6 kinase alpha-3	1.39	1.757	1	1.09	1.081	1
RPS7	RS7_HUMAN	40S ribosomal protein S7	14.49	30.41	8	16.88	44.33	11
RPS8	RS8_HUMAN	40S ribosomal protein S8	24.64	56.25	24	23.11	50.96	16
RPS9	RS9_HUMAN	40S ribosomal protein S9	31.53	50	19	21.59	38.14	14
RPSA	RSSA_HUMAN	40S ribosomal protein SA	21.81	41.69	16	26.74	67.8	24
RRAD	RAD_HUMAN	GTP-binding protein RAD				1.38	3.571	1
RRM1	RIR1_HUMAN	Ribonucleoside-diphosphate reductase large subunit	14.93	14.77	8	11.42	12.75	6
RRP12	RRP12_HUMAN	RRP12-like protein	3.15	2.39	3
RRP9	U3IP2_HUMAN	U3 small nucleolar RNA-interacting protein 2				1.24	2.105	1
RRS1	RRS1_HUMAN	Ribosome biogenesis regulatory protein homolog	2.04	6.849	1
RSL1D1	RL1D1_HUMAN	Ribosomal L1 domain-containing protein 1	21.06	32.65	12	7.46	10.82	4
RSU1	RSU1_HUMAN	Ras suppressor protein 1				2.34	8.664	1
RTCA	RTCA_HUMAN	RNA 3'-terminal phosphate cyclase				2	2.732	1
RTCB	RTCB_HUMAN	tRNA-splicing ligase RtcB homolog	6.83	7.129	4	8.47	11.68	5
RTN3	RTN3_HUMAN	Reticulon-3	1.8	1.841	2	1.26	1.066	1
RTN4	RTN4_HUMAN	Reticulon-4	9.86	8.305	6	8.29	5.453	5
RTRAF	RTRAF_HUMAN	RNA transcription, translation and transport factor protein				1.25	4.098	1
RUVBL1	RUVB1_HUMAN	RuvB-like 1	23.96	37.28	13	26.16	37.28	13
RUVBL2	RUVB2_HUMAN	RuvB-like 2	28.97	31.32	15	31.3	36.93	17
S100A11	S10AB_HUMAN	Protein S100-A11	3.37	19.05	2	2.49	10.48	1
S100A7	S10A7_HUMAN	Protein S100-A7				1.87	10.89	1
S100A8	S10A8_HUMAN	Protein S100-A8	4.02	23.66	2	4.69	31.18	3
S100A9	S10A9_HUMAN	Protein S100-A9				3.37	24.56	2
SAA4	SAA4_HUMAN	Serum amyloid A-4 protein	1.42	6.923	1
SAMHD1	SAMH1_HUMAN	Deoxynucleoside triphosphate triphosphohydrolase SAMHD1				1.22	1.438	1
SAR1B	SAR1B_HUMAN	GTP-binding protein SAR1b				1.15	5.556	1
SARS	SYSC_HUMAN	Serine--tRNA ligase, cytoplasmic	18.15	24.9	10	24.5	31.32	12
SCAF8	SCAF8_HUMAN	Protein SCAF8	2	0.9441	1
SCAMP3	SCAM3_HUMAN	Secretory carrier-associated membrane protein 3	2.25	4.611	1	4	9.222	2
SCAMP4	SCAM4_HUMAN	Secretory carrier-associated membrane protein 4	1.46	4.803	1
SCARB1	SCRB1_HUMAN	Scavenger receptor class B member 1	1.43	2.174	1	1.39	4.529	2
SCARB2	SCRB2_HUMAN	Lysosome membrane protein 2	3.62	4.603	2	1.25	2.51	1
SCFD1	SCFD1_HUMAN	Sec1 family domain-containing protein 1	6.77	9.813	4	4.02	4.361	2
SCPEP1	RISC_HUMAN	Retinoid-inducible serine carboxypeptidase	10.58	16.37	6	11.09	23.23	8
SDC1	SDC1_HUMAN	Syndecan-1	2	5.484	1	2	5.484	1
SDC4	SDC4_HUMAN	Syndecan-4	2.16	14.14	2	3.57	20.2	3
SDCBP	SDCB1_HUMAN	Syntenin-1	26.51	67.45	23	26.04	67.45	28
SDHA	SDHA_HUMAN	Succinate dehydrogenase [ubiquinone] flavoprotein subunit, mitochondrial				4.68	5.873	3
SEC13	SEC13_HUMAN	Protein SEC13 homolog				2.1	6.832	2
SEC16A	SC16A_HUMAN	Protein transport protein Sec16A	2.28	0.6425	1	2.81	1.056	2
SEC22B	SC22B_HUMAN	Vesicle-trafficking protein SEC22b				2.84	6.512	1
SEC23A	SC23A_HUMAN	Protein transport protein Sec23A	3.11	3.007	2	7.26	8.235	5
SEMA3B	SEM3B_HUMAN	Semaphorin-3B	4.05	5.741	3
SEPT10	SEP10_HUMAN	Septin-10	2.11	1.982	1	1.72	1.982	1
SEPT2	SEPT2_HUMAN	Septin-2	7.96	17.17	4	10.21	17.45	5
SEPT7	SEPT7_HUMAN	Septin-7	7.27	15.1	4	8.09	15.1	4
SEPT9	SEPT9_HUMAN	Septin-9	1.06	1.536	1	5.57	6.314	4
SERPINA1	A1AT_HUMAN	Alpha-1-antitrypsin	14.28	19.62	8	11.81	19.62	8
SERPINA10	ZPI_HUMAN	Protein Z-dependent protease inhibitor				1.62	2.252	1
SERPINA7	THBG_HUMAN	Thyroxine-binding globulin	1.9	4.337	2
SERPINB6	SPB6_HUMAN	Serpin B6				0.99	2.66	1
SERPINB7	SPB7_HUMAN	Serpin B7	0.87	2.632	1
SERPINC1	ANT3_HUMAN	Antithrombin-III	1.36	2.371	3	3.32	4.31	2
SERPINE1	PAI1_HUMAN	Plasminogen activator inhibitor 1	11.5	19.4	6	13.56	22.89	7
SERPINE2	GDN_HUMAN	Glia-derived nexin	18.17	33.67	11	31.58	51.01	21
SERPINF1	PEDF_HUMAN	Pigment epithelium-derived factor	2.65	6.22	2
SERPINF2	A2AP_HUMAN	Alpha-2-antiplasmin	1.22	2.24	1	2.03	2.24	1
SET	SET_HUMAN	Protein SET				1.58	3.448	1
SF3A1	SF3A1_HUMAN	Splicing factor 3A subunit 1	4.29	4.414	3	6.17	5.044	3
SF3A3	SF3A3_HUMAN	Splicing factor 3A subunit 3	4.08	4.192	2	4.55	4.391	2
SF3B1	SF3B1_HUMAN	Splicing factor 3B subunit 1	25.97	12.65	13	33.8	16.33	16
SF3B2	SF3B2_HUMAN	Splicing factor 3B subunit 2	6.24	7.039	5	10.88	8.939	6
SF3B3	SF3B3_HUMAN	Splicing factor 3B subunit 3	29.62	14.05	14	45.41	20.54	23
SF3B4	SF3B4_HUMAN	Splicing factor 3B subunit 4				2.95	7.311	2
SFPQ	SFPQ_HUMAN	Splicing factor, proline- and glutamine-rich	11.33	11.88	6	15.26	15.7	8
SFRP1	SFRP1_HUMAN	Secreted frizzled-related protein 1	9.78	21.34	7
SHMT1	GLYC_HUMAN	Serine hydroxymethyltransferase, cytosolic	10.98	13.46	5	11.52	14.08	5
SHMT2	GLYM_HUMAN	Serine hydroxymethyltransferase, mitochondrial	12.06	12.7	5	14.65	19.25	8
SHROOM3	SHRM3_HUMAN	Protein Shroom3	1.11	0.4509	1	1.04	0.4509	1
SKIV2L	SKIV2_HUMAN	Helicase SKI2W	2.18	1.284	1
SLC12A7	S12A7_HUMAN	Solute carrier family 12 member 7	1.99	1.293	1
SLC16A1	MOT1_HUMAN	Monocarboxylate transporter 1	3.31	6.4	2	3.73	7.4	2
SLC16A3	MOT4_HUMAN	Monocarboxylate transporter 4	5.66	12.26	4	2.53	4.516	2
SLC1A4	SATT_HUMAN	Neutral amino acid transporter A	4.91	6.391	3
SLC1A5	AAAT_HUMAN	Neutral amino acid transporter B(0)	20	25.32	12	13.77	14.42	9
SLC29A1	S29A1_HUMAN	Equilibrative nucleoside transporter 1	6.54	9.868	4	4.25	5.263	2
SLC2A1	GTR1_HUMAN	Solute carrier family 2, facilitated glucose transporter member 1	3.42	3.659	2	2.79	3.659	2
SLC2A14	GTR14_HUMAN	Solute carrier family 2, facilitated glucose transporter member 14	1.07	1.731	1
SLC38A1	S38A1_HUMAN	Sodium-coupled neutral amino acid transporter 1	1.34	2.259	1	1.31	5.339	1
SLC38A2	S38A2_HUMAN	Sodium-coupled neutral amino acid transporter 2	10.66	14.03	6	5.44	7.51	5
SLC39A14	S39AE_HUMAN	Zinc transporter ZIP14	6	9.146	3	6	9.146	3
SLC3A2	4F2_HUMAN	4F2 cell-surface antigen heavy chain	44.61	33.33	26	38.17	37.78	20
SLC44A1	CTL1_HUMAN	Choline transporter-like protein 1	9.96	10.2	5	8.24	8.067	4
SLC44A2	CTL2_HUMAN	Choline transporter-like protein 2	9.44	10.2	6	10.46	10.2	6
SLC4A7	S4A7_HUMAN	Sodium bicarbonate cotransporter 3	1.72	1.483	1
SLC7A5	LAT1_HUMAN	Large neutral amino acids transporter small subunit 1	7.76	10.85	4	6.51	10.85	4
SLIT2	SLIT2_HUMAN	Slit homolog 2 protein	2.02	0.8502	1
SMARCA2	SMCA2_HUMAN	Probable global transcription activator SNF2L2				1.04	1.384	2
SMARCA4	SMCA4_HUMAN	Transcription activator BRG1				2.01	0.6679	1
SMARCA5	SMCA5_HUMAN	SWI/SNF-related matrix-associated actin-dependent regulator of chromatin subfamily A member 5	7.8	4.183	4	2.71	0.5703	1
SMC2	SMC2_HUMAN	Structural maintenance of chromosomes protein 2	10.68	5.848	5	8.94	4.428	5
SMC4	SMC4_HUMAN	Structural maintenance of chromosomes protein 4	3.03	1.009	1	7.15	3.571	4
SMCHD1	SMHD1_HUMAN	Structural maintenance of chromosomes flexible hinge domain-containing protein 1	2.23	1.147	2	4.63	1.147	2
SMCO2	SMCO2_HUMAN	Single-pass membrane and coiled-coil domain-containing protein 2	1.19	4.665	1	1.09	4.665	1
SNAP91	AP180_HUMAN	Clathrin coat assembly protein AP180				2.41	2.205	2
SND1	SND1_HUMAN	Staphylococcal nuclease domain-containing protein 1	25.87	22.64	15	46.32	35.93	23
SNRNP200	U520_HUMAN	U5 small nuclear ribonucleoprotein 200 kDa helicase	65.45	18.49	31	64.72	19.38	32
SNRNP40	SNR40_HUMAN	U5 small nuclear ribonucleoprotein 40 kDa protein				4.57	14.85	3
SNRNP70	RU17_HUMAN	U1 small nuclear ribonucleoprotein 70 kDa	5.13	8.009	3	11.51	13.96	6
SNRPA	SNRPA_HUMAN	U1 small nuclear ribonucleoprotein A	2.8	6.383	2	1.34	9.574	2
SNRPA1	RU2A_HUMAN	U2 small nuclear ribonucleoprotein A'				8.64	20.78	4
SNRPB2	RU2B_HUMAN	U2 small nuclear ribonucleoprotein B''				5.34	16.44	3
SNRPD1	SMD1_HUMAN	Small nuclear ribonucleoprotein Sm D1	5.82	36.97	3	5.14	36.97	3
SNRPD2	SMD2_HUMAN	Small nuclear ribonucleoprotein Sm D2	5.1	24.58	2	6.7	40.68	4
SNRPD3	SMD3_HUMAN	Small nuclear ribonucleoprotein Sm D3	5.14	31.75	3	2.91	15.08	2
SNRPE	RUXE_HUMAN	Small nuclear ribonucleoprotein E	2.33	25	2	2.69	25	2
SNRPN	RSMN_HUMAN	Small nuclear ribonucleoprotein-associated protein N	2.12	3.333	1	2.22	6.25	2
SNU13	NH2L1_HUMAN	NHP2-like protein 1	3.34	18.75	2	3.2	18.75	2
SNX12	SNX12_HUMAN	Sorting nexin-12	1.32	4.07	1
SNX2	SNX2_HUMAN	Sorting nexin-2				4.36	4.624	2
SNX3	SNX3_HUMAN	Sorting nexin-3				3.43	8.642	2
SNX6	SNX6_HUMAN	Sorting nexin-6	2.39	3.448	1	2.94	6.158	2
SPARC	SPRC_HUMAN	SPARC				1.94	10.56	2
SPOCK1	TICN1_HUMAN	Testican-1	3.34	4.328	2
SPP2	SPP24_HUMAN	Secreted phosphoprotein 24	13.73	41.23	8	8	25.12	4
SPTAN1	SPTN1_HUMAN	Spectrin alpha chain, non-erythrocytic 1				1.51	0.5663	1
SPTBN1	SPTB2_HUMAN	Spectrin beta chain, non-erythrocytic 1	3.59	1.565	4	1.5	0	0
SRGAP2	SRGP2_HUMAN	SLIT-ROB Rho GTPase-activating protein 2	2.06	1.12	1
SRGN	SRGN_HUMAN	Serglycin	2.19	5.063	2	1.05	0	0
SRI	SORCN_HUMAN	Sorcin	3.84	16.16	3	4.51	16.67	3
SRM	SPEE_HUMAN	Spermidine synthase	5.22	11.26	3	7.09	18.54	5
SRP14	SRP14_HUMAN	Signal recognition particle 14 kDa protein	2.01	10.29	1	2.06	10.29	1
SRP54	SRP54_HUMAN	Signal recognition particle 54 kDa protein				1.39	3.77	2
SRP68	SRP68_HUMAN	Signal recognition particle subunit SRP68	4.33	4.625	2	8.44	13.72	5
SRP72	SRP72_HUMAN	Signal recognition particle subunit SRP72	1.57	1.639	1	4.16	9.091	4
SRPK1	SRPK1_HUMAN	SRSF protein kinase 1	4.93	9.16	4
SRPX2	SRPX2_HUMAN	Sushi repeat-containing protein SRPX2	4.55	7.742	3	15.87	23.87	11
SRRM1	SRRM1_HUMAN	Serine/arginine repetitive matrix protein 1	2	1.327	1
SRRT	SRRT_HUMAN	Serrate RNA effector molecule homolog	3.71	2.397	2	3.71	2.169	2
SRSF1	SRSF1_HUMAN	Serine/arginine-rich splicing factor 1	12.4	26.61	6	5.15	17.34	4
SRSF10	SRS10_HUMAN	Serine/arginine-rich splicing factor 10	1.88	4.58	1
SRSF11	SRS11_HUMAN	Serine/arginine-rich splicing factor 11				2.48	5.165	2
SRSF3	SRSF3_HUMAN	Serine/arginine-rich splicing factor 3	8.46	28.66	5	6.03	18.29	3
SRSF6	SRSF6_HUMAN	Serine/arginine-rich splicing factor 6	4.05	5.233	2	2.16	2.616	1
SRSF7	SRSF7_HUMAN	Serine/arginine-rich splicing factor 7	1.45	13.03	2
SRSF8	SRSF8_HUMAN	Serine/arginine-rich splicing factor 8	1.66	2.837	1	1.34	2.837	1
SRSF9	SRSF9_HUMAN	Serine/arginine-rich splicing factor 9	2.69	9.05	2	4.44	9.502	2
SSB	LA_HUMAN	Lupus La protein				7.51	13.48	4
SSRP1	SSRP1_HUMAN	FACT complex subunit SSRP1	13.17	11.57	6	8.54	9.45	4
ST13	F10A1_HUMAN	Hsc70-interacting protein				7.7	11.92	4
ST13P4	ST134_HUMAN	Putative protein FAM10A4	4.71	12.92	3
STAT1	STAT1_HUMAN	Signal transducer and activator of transcription 1-alpha/beta	3.06	3.733	2	8.94	9.067	5
STAU1	STAU1_HUMAN	Double-stranded RNA-binding protein Staufen homolog 1	16.94	22.53	9	8.48	14.56	6
STIM2	STIM2_HUMAN	Stromal interaction molecule 2	0.94	1.206	1
STIP1	STIP1_HUMAN	Stress-induced-phosphoprotein 1	2.15	2.394	1	2.18	2.394	1
STK24	STK24_HUMAN	Serine/threonine-protein kinase 24				1.14	1.58	1
STK26	STK26_HUMAN	Serine/threonine-protein kinase 26	1.55	1.683	1
STOM	STOM_HUMAN	Erythrocyte band 7 integral membrane protein	7.12	16.32	3	6.09	12.15	3
STRAP	STRAP_HUMAN	Serine-threonine kinase receptor-associated protein	10.51	25.14	6	19.43	39.14	10
STRN3	STRN3_HUMAN	Striatin-3	1.82	3.262	2	1.88	1.631	1
STX3	STX3_HUMAN	Syntaxin-3				2	4.844	1
STXBP3	STXB3_HUMAN	Syntaxin-binding protein 3	4.01	3.378	2	3	3.209	2
SUB1	TCP4_HUMAN	Activated RNA polymerase II transcriptional coactivator p15	2.44	18.9	1
SULF2	SULF2_HUMAN	Extracellular sulfatase Sulf-2	14.47	9.31	7
SUPT16H	SP16H_HUMAN	FACT complex subunit SPT16	18.1	13.94	10	16.64	9.551	8
SUPT5H	SPT5H_HUMAN	Transcription elongation factor SPT5	0.98	1.38	1
SYNCRIP	HNRPQ_HUMAN	Heterogeneous nuclear ribonucleoprotein Q	12.43	12.36	9	16.24	20.39	9
SYNGR2	SNG2_HUMAN	Synaptogyrin-2	1.23	4.464	1
SYPL1	SYPL1_HUMAN	Synaptophysin-like protein 1	2	4.247	1	1.57	4.247	1
TAGLN2	TAGL2_HUMAN	Transgelin-2	14.63	49.75	8	19.63	59.8	11
TALDO1	TALDO_HUMAN	Transaldolase	2.16	6.825	2	5.81	10.09	3
TARDBP	TADBP_HUMAN	TAR DNA-binding protein 43	2.04	2.899	1	2.1	8.696	2
TARS	SYTC_HUMAN	Threonine--tRNA ligase, cytoplasmic	1.35	1.66	1	10.9	8.16	5
TBC1D15	TBC15_HUMAN	TBC1 domain family member 15	1.14	1.592	1
TBCB	TBCB_HUMAN	Tubulin-folding cofactor B				1.2	3.689	1
TBCD	TBCD_HUMAN	Tubulin-specific chaperone D	6.4	4.027	4	4.17	2.433	3
TCOF1	TCOF_HUMAN	Treacle protein	2	0.672	1	1.9	0.672	1
TCP1	TCPA_HUMAN	T-complex protein 1 subunit alpha	33.22	39.57	21	58.37	58.99	31
TECRL	TECRL_HUMAN	Trans-2,3-enoyl-CoA reductase-like				1.01	3.306	1
TEX10	TEX10_HUMAN	Testis-expressed protein 10	3.42	2.906	2	2.15	1.399	1
TF	TRFE_HUMAN	Serotransferrin	2.5	6.16	5	3.58	6.16	5
TFPI	TFPI1_HUMAN	Tissue factor pathway inhibitor	4.13	5.592	2	2.75	5.592	2
TFRC	TFR1_HUMAN	Transferrin receptor protein 1	32.93	28.55	20	39.5	32.5	21
TGFB2	TGFB2_HUMAN	Transforming growth factor beta-2	3.39	5.797	2	2.03	3.865	1
TGFBI	BGH3_HUMAN	Transforming growth factor-beta-induced protein ig-h3	61.2	61.64	50	65.15	58.27	56
THADA	THADA_HUMAN	Thyroid adenoma-associated protein				1.07	0.6144	1
THBS1	TSP1_HUMAN	Thrombospondin-1	77.91	38.38	57	83.12	36.15	63
THBS2	TSP2_HUMAN	Thrombospondin-2	1.16	4.522	5	3.81	5.717	5
THBS3	TSP3_HUMAN	Thrombospondin-3	13.92	10.67	10	16.26	15.48	11
THOC2	THOC2_HUMAN	THO complex subunit 2				3.66	1.883	3
THOC6	THOC6_HUMAN	THO complex subunit 6 homolog				2.08	5.572	1
THOP1	THOP1_HUMAN	Thimet oligopeptidase	1.09	1.887	1	4.11	4.354	3
THRAP3	TR150_HUMAN	Thyroid hormone receptor-associated protein 3	2	1.047	1
THSD4	THSD4_HUMAN	Thrombospondin type-1 domain-containing protein 4	0.9	1.081	1
THY1	THY1_HUMAN	Thy-1 membrane glycoprotein	8	26.09	5	6.53	24.84	4
TIGAR	TIGAR_HUMAN	Fructose-2,6-bisphosphatase TIGAR				2	4.074	1
TIMP1	TIMP1_HUMAN	Metalloproteinase inhibitor 1	5.95	19.32	3	8.05	32.37	4
TIMP2	TIMP2_HUMAN	Metalloproteinase inhibitor 2	4.22	10.91	2	3.96	15.91	2
TIMP3	TIMP3_HUMAN	Metalloproteinase inhibitor 3	2	5.687	1	4.82	11.85	2
TINAGL1	TINAL_HUMAN	Tubulointerstitial nephritis antigen-like	16.81	27.84	10	16.48	28.05	10
TKT	TKT_HUMAN	Transketolase	18.43	18.3	8	20.36	27.77	12
TLN1	TLN1_HUMAN	Talin-1	34.47	9.563	17	49.79	14.76	24
TM9SF2	TM9S2_HUMAN	Transmembrane 9 superfamily member 2	2.18	2.112	1
TMED10	TMEDA_HUMAN	Transmembrane emp24 domain-containing protein 10	1.72	4.11	1	1.76	4.11	1
TMEM123	PORIM_HUMAN	Porimin	0.92	4.327	1	0.96	4.327	1
TNC	TENA_HUMAN	Tenascin	53.32	16.36	27	39.27	11.86	18
TNPO1	TNPO1_HUMAN	Transportin-1	14.13	9.688	8	16.59	12.03	9
TNPO3	TNPO3_HUMAN	Transportin-3	8.49	6.067	4	11.49	8.992	6
TOM1	TOM1_HUMAN	Target of Myb protein 1				1.92	2.642	1
TOMM34	TOM34_HUMAN	Mitochondrial import receptor subunit TOM34	4.09	9.709	2	8.71	18.12	4
TOP1	TOP1_HUMAN	DNA topoisomerase 1	20.3	14.12	8	8.4	6.667	4
TOP2A	TOP2A_HUMAN	DNA topoisomerase 2-alpha	1.2	3.07	4	1.28	1.306	2
TOP2B	TOP2B_HUMAN	DNA topoisomerase 2-beta	13.57	5.966	8
TOR1B	TOR1B_HUMAN	Torsin-1B	5.47	13.69	4	5.18	13.69	5
TP53	P53_HUMAN	Cellular tumor antigen p53	5.78	15.27	3	4.56	15.27	3
TP53RK	PRPK_HUMAN	TP53-regulating kinase	1.18	3.557	1
TPBG	TPBG_HUMAN	Trophoblast glycoprotein	4.56	6.905	2
TPI1	TPIS_HUMAN	Triosephosphate isomerase	25.53	59.79	13	28.47	62.59	14
TPP1	TPP1_HUMAN	Tripeptidyl-peptidase 1				2.63	4.796	1
TPP2	TPP2_HUMAN	Tripeptidyl-peptidase 2	67.17	34.83	35	76.03	36.51	38
TRA2A	TRA2A_HUMAN	Transformer-2 protein homolog alpha				1.25	3.191	1
TRA2B	TRA2B_HUMAN	Transformer-2 protein homolog beta	3.59	7.986	2	2.01	4.861	1
TRAP1	TRAP1_HUMAN	Heat shock protein 75 kDa, mitochondrial	4.31	7.386	7	1.37	3.551	7
TRIM25	TRI25_HUMAN	E3 ubiquitin/ISG15 ligase TRIM25	9.63	10.16	5	8.74	8.413	4
TRIM28	TIF1B_HUMAN	Transcription intermediary factor 1-beta	17.63	15.69	10	16.36	13.29	8
TRIP13	PCH2_HUMAN	Pachytene checkpoint protein 2 homolog				4.16	5.787	2
TRMT1	TRM1_HUMAN	tRNA (guanine(26)-N(2))-dimethyltransferase				0.89	1.366	1
TRMT6	TRM6_HUMAN	tRNA (adenine(58)-N(1))-methyltransferase non-catalytic subunit TRM6	0.79	2.012	1
TSG101	TS101_HUMAN	Tumor susceptibility gene 101 protein	3.63	5.641	2	2.57	6.667	2
TSKU	TSK_HUMAN	Tsukushin	2.14	4.249	1	7.11	21.25	4
TSN	TSN_HUMAN	Translin	1.34	11.84	2	3.14	20.61	3
TSNAX	TSNAX_HUMAN	Translin-associated protein X				1.48	6.897	1
TSPAN14	TSN14_HUMAN	Tetraspanin-14	2.07	6.296	1	1.68	6.296	1
TSPAN3	TSN3_HUMAN	Tetraspanin-3	6	9.091	3	3.59	9.091	2
TSPAN4	TSN4_HUMAN	Tetraspanin-4	2.18	10.5	1	3.28	13.45	2
TSPAN6	TSN6_HUMAN	Tetraspanin-6	3.29	10.61	2	4.05	10.61	2
TSPAN9	TSN9_HUMAN	Tetraspanin-9				0.87	6.276	1
TSR1	TSR1_HUMAN	Pre-rRNA-processing protein TSR1 homolog	1.94	2.488	2	2.16	2.488	2
TSTA3	FCL_HUMAN	GDP-L-fucose synthase	2.56	5.919	2
TTC37	TTC37_HUMAN	Tetratricopeptide repeat protein 37	0.81	0	0
TTLL12	TTL12_HUMAN	Tubulin--tyrosine ligase-like protein 12	6.95	9.938	4	11.71	14.29	6
TTN	TITIN_HUMAN	Titin	1.11	0.0262	1	1.2	0.06114	3
TTR	TTHY_HUMAN	Transthyretin	10.05	68.03	6	9.22	52.38	7
TTYH3	TTYH3_HUMAN	Protein tweety homolog 3	0.86	2.677	1
TUBA1A	TBA1A_HUMAN	Tubulin alpha-1A chain	1.44	57.87	53	48.99	60.09	61
TUBA1B	TBA1B_HUMAN	Tubulin alpha-1B chain	39.31	58.09	57
TUBA1C	TBA1C_HUMAN	Tubulin alpha-1C chain	4	58.13	53	2.32	60.36	64
TUBA3C	TBA3C_HUMAN	Tubulin alpha-3C/D chain				2.48	55.78	49
TUBA4A	TBA4A_HUMAN	Tubulin alpha-4A chain	1.12	48.66	41	10.59	58.04	50
TUBB	TBB5_HUMAN	Tubulin beta chain	55.4	71.4	77	12.6	72.07	94
TUBB1	TBB1_HUMAN	Tubulin beta-1 chain				3.46	13.75	12
TUBB2A	TBB2A_HUMAN	Tubulin beta-2A chain	3.05	57.75	54	4.04	55.51	64
TUBB2B	TBB2B_HUMAN	Tubulin beta-2B chain	1.18	57.75	54
TUBB3	TBB3_HUMAN	Tubulin beta-3 chain	9.16	49.33	42	8.14	53.56	52
TUBB4B	TBB4B_HUMAN	Tubulin beta-4B chain	6.14	71.01	67	52.42	71.91	81
TUBB6	TBB6_HUMAN	Tubulin beta-6 chain	17.86	41.26	32	18.48	43.5	31
TUBG1	TBG1_HUMAN	Tubulin gamma-1 chain	7.54	11.97	4	7.36	19.07	8
TUBGCP2	GCP2_HUMAN	Gamma-tubulin complex component 2	11.65	7.982	6	13.91	10.53	8
TUBGCP3	GCP3_HUMAN	Gamma-tubulin complex component 3	11.97	8.6	7	10.93	9.923	7
TUFM	EFTU_HUMAN	Elongation factor Tu, mitochondrial	7.85	15.04	5	12.57	17.04	6
TWF1	TWF1_HUMAN	Twinfilin-1	1.76	3.714	1	1.85	3.714	1
TXN	THIO_HUMAN	Thioredoxin	1.75	20.95	2
U2AF1	U2AF1_HUMAN	Splicing factor U2AF 35 kDa subunit	6.34	21.25	6	5.17	13.33	3
U2AF2	U2AF2_HUMAN	Splicing factor U2AF 65 kDa subunit	2.02	3.789	1	4.96	9.263	3
U2SURP	SR140_HUMAN	U2 snRNP-associated SURP motif-containing protein	4.81	4.082	4
UAP1	UAP1_HUMAN	UDP-N-acetylhexosamine pyrophosphorylase	5.42	6.13	3	6.53	6.705	3
UBA1	UBA1_HUMAN	Ubiquitin-like modifier-activating enzyme 1	44.56	33.74	24	61.7	42.16	35
UBA2	SAE2_HUMAN	SUMO-activating enzyme subunit 2	4.33	3.75	2	6.98	6.719	4
UBA3	UBA3_HUMAN	NEDD8-activating enzyme E1 catalytic subunit	3.47	5.4	2	3.88	7.775	3
UBA52	RL40_HUMAN	Ubiquitin-60S ribosomal protein L40				10.05	50.78	11
UBAC2	UBAC2_HUMAN	Ubiquitin-associated domain-containing protein 2				0.97	2.326	1
UBE2C	UBE2C_HUMAN	Ubiquitin-conjugating enzyme E2 C				2	9.497	1
UBE2D2	UB2D2_HUMAN	Ubiquitin-conjugating enzyme E2 D2				2.31	7.483	1
UBE2D3	UB2D3_HUMAN	Ubiquitin-conjugating enzyme E2 D3	1.58	7.483	1
UBE2K	UBE2K_HUMAN	Ubiquitin-conjugating enzyme E2 K				1.88	9	1
UBE2L3	UB2L3_HUMAN	Ubiquitin-conjugating enzyme E2 L3				0.89	9.74	1
UBE2N	UBE2N_HUMAN	Ubiquitin-conjugating enzyme E2 N	7.91	26.32	4	6.66	19.74	3
UBE2V1	UB2V1_HUMAN	Ubiquitin-conjugating enzyme E2 variant 1	5.07	17.69	3	5.61	17.69	3
UBE3C	UBE3C_HUMAN	Ubiquitin-protein ligase E3C	1.69	1.016	1	2.46	1.57	1
UBE4B	UBE4B_HUMAN	Ubiquitin conjugation factor E4 B	2.56	1.69	2
UBR4	UBR4_HUMAN	E3 ubiquitin-protein ligase UBR4	4.62	0.6367	2	20.69	2.47	9
UCHL1	UCHL1_HUMAN	Ubiquitin carboxyl-terminal hydrolase isozyme L1	2.69	8.072	2	3.01	7.175	2
UGP2	UGPA_HUMAN	UTP--glucose-1-phosphate uridylyltransferase	2.56	4.528	2	7.86	9.646	4
UMPS	UMPS_HUMAN	Uridine 5'-monophosphate synthase	4.55	6.667	2	2.56	3.75	2
UNC45A	UN45A_HUMAN	Protein unc-45 homolog A	1.27	1.589	1
UPF1	RENT1_HUMAN	Regulator of nonsense transcripts 1	11.72	4.694	5	16.82	10.36	10
UPP1	UPP1_HUMAN	Uridine phosphorylase 1				4.95	10.65	3
UROD	DCUP_HUMAN	Uroporphyrinogen decarboxylase				2.04	5.995	1
USP10	UBP10_HUMAN	Ubiquitin carboxyl-terminal hydrolase 10	10.08	11.15	6	15.34	12.16	7
USP11	UBP11_HUMAN	Ubiquitin carboxyl-terminal hydrolase 11				1.72	0.9346	1
USP14	UBP14_HUMAN	Ubiquitin carboxyl-terminal hydrolase 14	1.51	2.632	1	2.15	2.632	1
USP24	UBP24_HUMAN	Ubiquitin carboxyl-terminal hydrolase 24				1.12	0.2672	1
USP5	UBP5_HUMAN	Ubiquitin carboxyl-terminal hydrolase 5	3.55	3.03	2	7.13	7.11	5
USP7	UBP7_HUMAN	Ubiquitin carboxyl-terminal hydrolase 7	2	1.18	1	2.25	1.18	1
USP9X	USP9X_HUMAN	Probable ubiquitin carboxyl-terminal hydrolase FAF-X	4.59	0.9339	2	11.6	2.568	6
UXS1	UXS1_HUMAN	UDP-glucuronic acid decarboxylase 1	2.22	5.952	1	2.95	13.57	2
VAC14	VAC14_HUMAN	Protein VAC14 homolog				1.28	1.535	1
VAMP3	VAMP3_HUMAN	Vesicle-associated membrane protein 3	2.18	24	1	2.61	24	1
VARS	SYVC_HUMAN	Valine--tRNA ligase	43.31	20.57	19	42.67	25	21
VASP	VASP_HUMAN	Vasodilator-stimulated phosphoprotein				2	3.684	1
VAT1	VAT1_HUMAN	Synaptic vesicle membrane protein VAT-1 homolog	9.06	15.52	6	8.05	14.5	5
VCL	VINC_HUMAN	Vinculin	20.74	13.32	11	7.82	4.938	4
VCP	TERA_HUMAN	Transitional endoplasmic reticulum ATPase	65.06	50.62	38	79.04	58.68	51
VIM	VIME_HUMAN	Vimentin	4.34	8.155	3	3.57	8.798	3
VPS35	VPS35_HUMAN	Vacuolar protein sorting-associated protein 35				9.29	8.417	5
VPS4A	VPS4A_HUMAN	Vacuolar protein sorting-associated protein 4A	2.11	2.746	1	2.22	2.746	1
VPS53	VPS53_HUMAN	Vacuolar protein sorting-associated protein 53 homolog	2.02	3.433	1
VTN	VTNC_HUMAN	Vitronectin	12.02	16.11	8	11.5	16.32	10
WARS	SYWC_HUMAN	Tryptophan--tRNA ligase, cytoplasmic	2.12	3.397	1	4.01	5.52	2
WDR1	WDR1_HUMAN	WD repeat-containing protein 1	3.55	9.076	4	10.79	13.7	5
WDR11	WDR11_HUMAN	WD repeat-containing protein 11	1.57	0.9804	1
WDR18	WDR18_HUMAN	WD repeat-containing protein 18	1.12	2.546	1
WDR26	WDR26_HUMAN	WD repeat-containing protein 26				2.18	2.874	1
WDR33	WDR33_HUMAN	pre-mRNA 3' end processing protein WDR33	2.15	0.7485	1
WDR61	WDR61_HUMAN	WD repeat-containing protein 61				3.16	16.07	2
WDR77	MEP50_HUMAN	Methylosome protein 50	1.36	4.094	2	6.38	18.42	4
WDR82	WDR82_HUMAN	WD repeat-containing protein 82	1.24	3.834	1
WNT5A	WNT5A_HUMAN	Protein Wnt-5a	10.33	11.58	5
XAB2	SYF1_HUMAN	Pre-mRNA-splicing factor SYF1	2.58	1.287	1	1.81	1.287	1
XP32	XP32_HUMAN	Skin-specific protein 32	1.01	3.2	1	1.68	3.2	1
XPNPEP1	XPP1_HUMAN	Xaa-Pro aminopeptidase 1	2.36	1.766	1
XPO1	XPO1_HUMAN	Exportin-1	32.05	22.13	17	44.23	32.03	27
XPO5	XPO5_HUMAN	Exportin-5	2.07	0.8306	1	5.6	2.907	3
XPO7	XPO7_HUMAN	Exportin-7	15.86	10.03	10	13.62	7.452	6
XPOT	XPOT_HUMAN	Exportin-T	1.69	1.455	1	5.77	4.054	3
XRCC5	XRCC5_HUMAN	X-ray repair cross-complementing protein 5	44.57	37.02	23	54.19	46.99	29
XRCC6	XRCC6_HUMAN	X-ray repair cross-complementing protein 6	41.92	37.93	23	51.68	42.69	26
YARS	SYYC_HUMAN	Tyrosine--tRNA ligase, cytoplasmic	3.83	4.735	2	10.11	9.848	5
YBX1	YBOX1_HUMAN	Nuclease-sensitive element-binding protein 1	5.79	13.58	4	11.73	43.83	9
YKT6	YKT6_HUMAN	Synaptobrevin homolog YKT6				1.75	4.04	1
YWHAB	1433B_HUMAN	14-3-3 protein beta/alpha	10.14	29.67	7	3.92	23.17	5
YWHAE	1433E_HUMAN	14-3-3 protein epsilon	12.49	33.73	9	14.74	30.59	10
YWHAG	1433G_HUMAN	14-3-3 protein gamma	2	12.15	3	1.22	16.19	4
YWHAQ	1433T_HUMAN	14-3-3 protein theta	2.25	12.24	3	7.45	28.57	6
YWHAZ	1433Z_HUMAN	14-3-3 protein zeta/delta	16.94	33.88	8	19.27	37.96	10
ZW10	ZW10_HUMAN	Centromere/kinetochore protein zw10 homolog				3.77	2.824	2
ZZEF1	ZZEF1_HUMAN	Zinc finger ZZ-type and EF-hand domain-containing protein 1				3.23	0.8443	2
