# Supplementary material for: Extracellular vesicles enriched in connexin 43 promote a senescent phenotype in bone and synovial cells contributing to osteoarthritis progression
Source: Cell Death Dis. 2022 Aug 5;13(8):681. doi: 10.1038/s41419-022-05089-w (PMC9355945; doi:10.1038/s41419-022-05089-w)
Supplement: Supplementary file 10 — Table S3 [file 41419_2022_5089_MOESM10_ESM.xlsx]

## Sheet: Sheet1
Common proteins
			sEVs-T/C			sEVs-T/C-Cx43
Gene name	Accesion name	Description	-10lgP	p-value	Spectral counts	-10lgP	p-value	Spectral counts	Fold change
LAP3	P28838|AMPL_HUMAN	Cyt ol aminopeptidase	23.68	2.0893e-24	1	98.81	1.54882e-99	10	10
DNAJC13	O75165|DJC13_HUMAN	DnaJ homolog subfamily C member 13	20.5	3.16228e-21	1	65.17	6.76083e-66	7	7
HNRNPA1L2	Q32P51|RA1L2_HUMAN	Heterogeneous nuclear ribonucleoprotein A1-like 2	37.57	2.69153e-38	1	85.91	1.23027e-86	6	6
KIF5B	P33176|KINH_HUMAN	Kinesin-1 heavy chain	70.72	1.90546e-71	3	126.48	3.31131e-127	16	5.33333
HSPA13	P48723|HSP13_HUMAN	Heat shock 70 kDa protein 13	24.16	6.91831e-25	1	52.05	8.91251e-53	5	5
KHSRP	Q92945|FUBP2_HUMAN	Far upstream element-binding protein 2	25.61	2.45471e-26	1	55.41	3.89045e-56	5	5
TSKU	Q8WUA8|TSK_HUMAN	Tsukushin	50.52	3.01995e-51	1	79.21	6.16595e-80	5	5
GARS	P41250|GARS_HUMAN	Glycine--tRNA ligase	80.92	1.20226e-81	5	124.05	8.91251e-125	22	4.4
PSMD13	Q9UNM6|PSD13_HUMAN	26S proteasome non-ATPase regulatory subunit 13	112.45	3.54813e-113	12	168.43	3.71535e-169	51	4.25
STRAP	Q9Y3F4|STRAP_HUMAN	Serine-threonine kinase receptor-associated protein	112.17	6.76083e-113	5	141.19	6.45654e-142	21	4.2
PAICS	P22234|PUR6_HUMAN	Multifunctional protein ADE2	55.47	3.38844e-56	4	124.3	5.01187e-125	16	4
MYBBP1A	Q9BQG0|MBB1A_HUMAN	Myb-binding protein 1A	42.71	1.94984e-43	3	82.4	3.98107e-83	12	4
MOB1A	Q9H8S9|MOB1A_HUMAN	MOB kinase activator 1A	41.95	1.12202e-42	2	61.8	1.58489e-62	8	4
PGLS	O95336|6PGL_HUMAN	6-ph phogluconolactonase	34.92	1.20226e-35	1	54.18	6.60693e-55	4	4
TARDBP	Q13148|TADBP_HUMAN	TAR DNA-binding protein 43	40.66	2.18776e-41	1	58.49	3.23594e-59	4	4
TIMP3	P35625|TIMP3_HUMAN	Metalloproteinase inhibitor 3	44.82	1.51356e-45	1	63.47	3.38844e-64	4	4
U2AF2	P26368|U2AF2_HUMAN	Splicing factor U2AF 65 kDa subunit	32.24	5.7544e-33	1	76.45	3.54813e-77	4	4
UBA2	Q9UBT2|SAE2_HUMAN	SUMO-activating enzyme subunit 2	38.48	3.31131e-39	1	61.07	8.51138e-62	4	4
YBX1	P67809|YBOX1_HUMAN	Nuclease-sensitive element-binding protein 1	86.97	1.07152e-87	3	123.75	1.77828e-124	11	3.66667
SERPINE2	P07093|GDN_HUMAN	Glia-derived nexin	133.77	1.69824e-134	18	193.99	1.02329e-194	63	3.5
AHSA1	O95433|AHSA1_HUMAN	Activator of 90 kDa heat shock protein ATPase homolog 1	98.08	8.31764e-99	6	126.9	1.25893e-127	21	3.5
CAPN2	P17655|CAN2_HUMAN	Calpain-2 catalytic subunit	45.04	9.12011e-46	2	86.59	2.5704e-87	7	3.5
PRPS1	P60891|PRPS1_HUMAN	Rib e-ph phate pyroph phokinase 1	74.6	2.51189e-75	2	84.83	1.47911e-85	7	3.5
PSME1	Q06323|PSME1_HUMAN	Proteasome activator complex subunit 1	46.35	4.46684e-47	2	71.92	1.20226e-72	7	3.5
TARS	P26639|SYTC_HUMAN	Threonine--tRNA ligase, cytoplasmic	29.13	7.4131e-30	2	75.85	1.41254e-76	7	3.5
YARS	P54577|SYYC_HUMAN	Tyr ine--tRNA ligase, cytoplasmic	27.04	9.12011e-28	2	82.01	9.77237e-83	7	3.5
PSMB6	P28072|PSB6_HUMAN	Proteasome subunit beta type-6	69.47	3.38844e-70	4	113.02	9.54993e-114	13	3.25
TP53	P04637|P53_HUMAN	Cellular tumor antigen p53	76.83	1.47911e-77	4	111.92	1.20226e-112	13	3.25
PTBP1	P26599|PTBP1_HUMAN	Polypyrimidine tract-binding protein 1	109.35	4.46684e-110	5	158.2	6.30957e-159	16	3.2
EIF3E	P60228|EIF3E_HUMAN	Eukaryotic translation initiation factor 3 subunit E	68.92	1.20226e-69	7	108.97	1.07152e-109	22	3.14286
PSMD7	P51665|PSMD7_HUMAN	26S proteasome non-ATPase regulatory subunit 7	118.3	5.01187e-119	14	158.02	9.54993e-159	43	3.07143
PLOD2	O00469|PLOD2_HUMAN	Procollagen-lysine,2-oxoglutarate 5-dioxygenase 2	136.76	1.7378e-137	13	164.02	9.54993e-165	39	3
CYFIP1	Q7L576|CYFP1_HUMAN	Cytoplasmic FMR1-interacting protein 1	62.45	3.54813e-63	4	109.01	9.77237e-110	12	3
KARS	Q15046|SYK_HUMAN	Lysine--tRNA ligase	58.74	1.8197e-59	4	79.17	6.76083e-80	12	3
COLGALT1	Q8NBJ5|GT251_HUMAN	Procollagen galact yltransferase 1	59.91	1.23027e-60	3	61.49	3.23594e-62	9	3
BZW2	Q9Y6E2|BZW2_HUMAN	Basic leucine zipper and W2 domain-containing protein 2	26.87	1.34896e-27	2	43.81	1.54882e-44	6	3
IPO11	Q9UI26|IPO11_HUMAN	Importin-11	30.18	6.60693e-31	2	86.33	4.67735e-87	6	3
TALDO1	P37837|TALDO_HUMAN	Transaldolase	51.59	2.5704e-52	2	55.44	3.63078e-56	6	3
FLII	Q13045|FLII_HUMAN	Protein flightless-1 homolog	38.79	1.62181e-39	1	45.32	4.7863e-46	3	3
ITGB5	P18084|ITB5_HUMAN	Integrin beta-5	45.48	3.31131e-46	1	53.52	3.01995e-54	3	3
LDLR	P01130|LDLR_HUMAN	Low-density lipoprotein receptor	34.31	4.89779e-35	1	50.27	5.37032e-51	3	3
MIF	P14174|MIF_HUMAN	Macrophage migration inhibitory factor	25.81	1.54882e-26	1	47.19	6.45654e-48	3	3
PDIA6	Q15084|PDIA6_HUMAN	Protein disulfide-isomerase A6	25.9	1.25893e-26	1	78.97	1.07152e-79	3	3
SRSF9	Q13242|SRSF9_HUMAN	Serine/arginine-rich splicing factor 9	20	1e-20	1	56.37	4.2658e-57	3	3
CYR61	O00622|CYR61_HUMAN	Protein CYR61	103.01	9.77237e-104	11	126.4	3.98107e-127	31	2.81818
ACTR1A	P61163|ACTZ_HUMAN	Alpha-centractin	104.25	5.62341e-105	5	136.1	7.94328e-137	14	2.8
GBA	P04062|GLCM_HUMAN	Gluc ylceramidase	77.93	1.1749e-78	5	119.88	1.31826e-120	14	2.8
COPB1	P53618|COPB_HUMAN	Coatomer subunit beta	132.16	6.91831e-133	9	154.6	2.51189e-155	25	2.77778
DARS	P14868|SYDC_HUMAN	Aspartate--tRNA ligase, cytoplasmic	180.32	4.7863e-181	28	180.62	2.39883e-181	77	2.75
IPO7	O95373|IPO7_HUMAN	Importin-7	107.34	4.57088e-108	8	143.28	5.24807e-144	22	2.75
TUFM	P49411|EFTU_HUMAN	Elongation factor Tu, mitochondrial	109.7	1.99526e-110	4	123.05	8.91251e-124	11	2.75
PSMD12	O00232|PSD12_HUMAN	26S proteasome non-ATPase regulatory subunit 12	111.31	4.89779e-112	11	120.46	3.46737e-121	30	2.72727
SCPEP1	Q9HB40|RISC_HUMAN	Retinoid-inducible serine carboxypeptidase	128.5	3.16228e-129	10	130.86	1.38038e-131	27	2.7
PSMC3	P17980|PRS6A_HUMAN	26S proteasome regulatory subunit 6A	126.42	3.80189e-127	15	153.93	1.1749e-154	40	2.66667
MATR3	P43243|MATR3_HUMAN	Matrin-3	73.03	9.33254e-74	3	104.85	1.41254e-105	8	2.66667
TIMP2	P16035|TIMP2_HUMAN	Metalloproteinase inhibitor 2	64.63	2.34423e-65	3	54.69	2.04174e-55	8	2.66667
FUCA2	Q9BTY2|FUCO2_HUMAN	Plasma alpha-L-fuc idase	132.84	1.44544e-133	15	155.14	7.24436e-156	39	2.6
PRMT5	O14744|ANM5_HUMAN	Protein arginine N-methyltransferase 5	87.64	2.29087e-88	10	124.75	1.77828e-125	26	2.6
AIMP2	Q13155|AIMP2_HUMAN	Aminoacyl tRNA synthase complex-interacting multifunctional protein 2	55.01	9.77237e-56	5	95.38	4.16869e-96	13	2.6
PLS3	P13797|PLST_HUMAN	Plastin-3	76.25	5.62341e-77	5	97.54	2.88403e-98	13	2.6
PSMB3	P49720|PSB3_HUMAN	Proteasome subunit beta type-3	118.89	1.28825e-119	5	139.33	4.67735e-140	13	2.6
RPS12	P25398|RS12_HUMAN	40S rib omal protein S12	73.91	1.23027e-74	7	94.42	3.80189e-95	18	2.57143
ITIH2	P19823|ITIH2_HUMAN	Inter-alpha-trypsin inhibitor heavy chain H2	102.12	7.58578e-103	9	116.74	1.8197e-117	23	2.55556
PSMD8	P48556|PSMD8_HUMAN	26S proteasome non-ATPase regulatory subunit 8	53.45	3.54813e-54	9	116.93	1.1749e-117	23	2.55556
EIF3C	Q99613|EIF3C_HUMAN	Eukaryotic translation initiation factor 3 subunit C	135.17	6.76083e-136	13	131.15	7.07946e-132	33	2.53846
DERA	Q9Y315|DEOC_HUMAN	Deoxyrib e-ph phate aldolase	155.34	4.57088e-156	14	180.16	6.91831e-181	35	2.5
CORO1C	Q9ULV4|COR1C_HUMAN	Coronin-1C	93.93	1.1749e-94	4	98.25	5.62341e-99	10	2.5
RPA2	P15927|RFA2_HUMAN	Replication protein A 32 kDa subunit	68.34	4.57088e-69	4	119.25	5.62341e-120	10	2.5
BAG6	P46379|BAG6_HUMAN	Large proline-rich protein BAG6	52.12	7.58578e-53	2	81.72	1.90546e-82	5	2.5
ECPAS	Q5VYK3|ECM29_HUMAN	Proteasome adapter and scaffold protein ECM29	37.97	1.07152e-38	2	59.81	1.54882e-60	5	2.5
MED23	Q9ULK4|MED23_HUMAN	Mediator of RNA polymerase II transcription subunit 23	67.34	4.57088e-68	2	61.34	4.57088e-62	5	2.5
SRRT	Q9BXP5|SRRT_HUMAN	Serrate RNA effector molecule homolog	53.22	6.0256e-54	2	53.61	2.45471e-54	5	2.5
TOMM34	Q15785|TOM34_HUMAN	Mitochondrial import receptor subunit TOM34	87.17	6.76083e-88	2	104.82	1.51356e-105	5	2.5
EIF3L	Q9Y262|EIF3L_HUMAN	Eukaryotic translation initiation factor 3 subunit L	174.63	2.34423e-175	20	193.37	4.2658e-194	49	2.45
CD82	P27701|CD82_HUMAN	CD82 antigen	45.96	1.09648e-46	7	80.92	1.20226e-81	17	2.42857
FKBP4	Q02790|FKBP4_HUMAN	Peptidyl-prolyl cis-trans isomerase FKBP4	106.29	5.12861e-107	10	136.94	1.14815e-137	24	2.4
EEF1E1	O43324|MCA3_HUMAN	Eukaryotic translation elongation factor 1 epsilon-1	78.97	1.07152e-79	5	69.47	3.38844e-70	12	2.4
TTLL12	Q14166|TTL12_HUMAN	Tubulin--tyr ine ligase-like protein 12	86.11	7.76247e-87	5	91.95	1.12202e-92	12	2.4
PSMC1	P62191|PRS4_HUMAN	26S proteasome regulatory subunit 4	109.55	2.81838e-110	13	131.02	9.54993e-132	31	2.38462
PSMD11	O00231|PSD11_HUMAN	26S proteasome non-ATPase regulatory subunit 11	153.15	7.07946e-154	33	171.16	6.91831e-172	78	2.36364
PSMB1	P20618|PSB1_HUMAN	Proteasome subunit beta type-1	117.8	1.58489e-118	9	157.73	1.86209e-158	21	2.33333
CUL4B	Q13620|CUL4B_HUMAN	Cullin-4B	37.5	3.16228e-38	3	75.13	7.4131e-76	7	2.33333
DNAJA2	O60884|DNJA2_HUMAN	DnaJ homolog subfamily A member 2	36.15	7.07946e-37	3	110.87	1.34896e-111	7	2.33333
SF3A3	Q12874|SF3A3_HUMAN	Splicing factor 3A subunit 3	68.42	3.80189e-69	3	53.98	1.04713e-54	7	2.33333
UBR4	Q5T4S7|UBR4_HUMAN	E3 ubiquitin-protein ligase UBR4	54.54	2.88403e-55	3	95.65	2.23872e-96	7	2.33333
MARS	P56192|SYMC_HUMAN	Methionine--tRNA ligase, cytoplasmic	137.47	3.38844e-138	13	141.4	3.98107e-142	30	2.30769
PSMC2	P35998|PRS7_HUMAN	26S proteasome regulatory subunit 7	149.48	3.31131e-150	23	168.27	5.37032e-169	53	2.30435
RPS19	P39019|RS19_HUMAN	40S rib omal protein S19	102.07	8.51138e-103	14	120.39	4.0738e-121	32	2.28571
NMT1	P30419|NMT1_HUMAN	Glycylpeptide N-tetradecanoyltransferase 1	106.29	5.12861e-107	12	133.2	6.30957e-134	27	2.25
INHBE	P58166|INHBE_HUMAN	Inhibin beta E chain	75.15	7.07946e-76	8	111.93	1.1749e-112	18	2.25
USP10	Q14694|UBP10_HUMAN	Ubiquitin carboxyl-terminal hydrolase 10	88.55	2.81838e-89	8	101.96	1.09648e-102	18	2.25
CS	O75390|CISY_HUMAN	Citrate synthase, mitochondrial	82.35	4.46684e-83	4	90.11	7.76247e-91	9	2.25
OLA1	Q9NTK5|OLA1_HUMAN	Obg-like ATPase 1	113.59	2.5704e-114	4	114.8	1.58489e-115	9	2.25
RAB11B	Q15907|RB11B_HUMAN	Ras-related protein Rab-11B	52.63	2.34423e-53	4	75.56	2.75423e-76	9	2.25
RARS	P54136|SYRC_HUMAN	Arginine--tRNA ligase, cytoplasmic	135.5	3.16228e-136	21	166.46	3.46737e-167	47	2.2381
CCT5	P48643|TCPE_HUMAN	T-complex protein 1 subunit epsilon	193.42	3.80189e-194	44	212.62	2.39883e-213	98	2.22727
GANAB	Q14697|GANAB_HUMAN	Neutral alpha-gluc idase AB	175.08	8.31764e-176	54	209.54	2.88403e-210	120	2.22222
RPS10	P46783|RS10_HUMAN	40S rib omal protein S10	113.65	2.23872e-114	18	135.03	9.33254e-136	40	2.22222
TUBGCP2	Q9BSJ2|GCP2_HUMAN	Gamma-tubulin complex component 2	77.74	1.8197e-78	5	84.62	2.39883e-85	11	2.2
NCL	P19338|NUCL_HUMAN	Nucleolin	186.95	1.12202e-187	21	200.39	4.0738e-201	46	2.19048
ARF1	P84077|ARF1_HUMAN	ADP-rib ylation factor 1	112.45	3.54813e-113	7	127.83	1.47911e-128	15	2.14286
ACOT7	O00154|BACH_HUMAN	Cyt olic acyl coenzyme A thioester hydrolase	70.68	2.0893e-71	8	97.85	1.41254e-98	17	2.125
NEU1	Q99519|NEUR1_HUMAN	Sialidase-1	97.11	7.76247e-98	8	118.08	8.31764e-119	17	2.125
PSMA3	P25788|PSA3_HUMAN	Proteasome subunit alpha type-3	108.57	2.69153e-109	8	124.74	1.8197e-125	17	2.125
AARS	P49588|SYAC_HUMAN	Alanine--tRNA ligase, cytoplasmic	155.04	9.12011e-156	14	156.86	1.38038e-157	29	2.07143
RPS7	P62081|RS7_HUMAN	40S rib omal protein S7	147.77	1.69824e-148	14	145.33	4.67735e-146	29	2.07143
PSMD2	Q13200|PSMD2_HUMAN	26S proteasome non-ATPase regulatory subunit 2	150.4	3.98107e-151	36	187.18	6.60693e-188	74	2.05556
CCT3	P49368|TCPG_HUMAN	T-complex protein 1 subunit gamma	192.14	7.24436e-193	61	193.53	2.95121e-194	125	2.04918
CAD	P27708|PYR1_HUMAN	CAD protein	134.63	2.34423e-135	25	172.54	2.88403e-173	51	2.04
CCT8	P50990|TCPQ_HUMAN	T-complex protein 1 subunit theta	191.7	1.99526e-192	56	213.68	2.0893e-214	114	2.03571
ATIC	P31939|PUR9_HUMAN	Bifunctional purine bi ynthesis protein PURH	179.1	7.94328e-180	29	203.34	4.57088e-204	58	2
PSMC4	P43686|PRS6B_HUMAN	26S proteasome regulatory subunit 6B	148.93	1.1749e-149	21	175.18	6.60693e-176	42	2
LOXL2	Q9Y4K0|LOXL2_HUMAN	Lysyl oxidase homolog 2	110.77	1.69824e-111	15	139.17	6.76083e-140	30	2
EIF3B	P55884|EIF3B_HUMAN	Eukaryotic translation initiation factor 3 subunit B	89.56	2.75423e-90	12	131.57	2.69153e-132	24	2
QARS	P47897|SYQ_HUMAN	Glutamine--tRNA ligase	100.36	4.36516e-101	11	132.68	2.0893e-133	22	2
TNPO1	Q92973|TNPO1_HUMAN	Transportin-1	88.93	1.1749e-89	11	134.38	4.16869e-135	22	2
HNRNPM	P52272|HNRPM_HUMAN	Heterogeneous nuclear ribonucleoprotein M	108.16	6.91831e-109	10	134.4	3.98107e-135	20	2
TRIM28	Q13263|TIF1B_HUMAN	Transcription intermediary factor 1-beta	119.3	5.01187e-120	9	115.3	5.01187e-116	18	2
ARF4	P18085|ARF4_HUMAN	ADP-rib ylation factor 4	102.29	5.12861e-103	8	113.64	2.29087e-114	16	2
DDX3X	O00571|DDX3X_HUMAN	ATP-dependent RNA helicase DDX3X	151.32	4.7863e-152	7	131.05	8.91251e-132	14	2
LIPA	P38571|LICH_HUMAN	Lys omal acid lipase/cholesteryl ester hydrolase	67.99	1.02329e-68	5	108.14	7.24436e-109	10	2
NCBP1	Q09161|NCBP1_HUMAN	Nuclear cap-binding protein subunit 1	76.28	5.24807e-77	5	108.16	6.91831e-109	10	2
EIF4G1	Q04637|IF4G1_HUMAN	Eukaryotic translation initiation factor 4 gamma 1	62.88	1.31826e-63	4	106.82	1.51356e-107	8	2
G3BP1	Q13283|G3BP1_HUMAN	Ras GTPase-activating protein-binding protein 1	43.9	1.25893e-44	4	110.54	2.88403e-111	8	2
G6PD	P11413|G6PD_HUMAN	Gluc e-6-ph phate 1-dehydrogenase	60.72	1.90546e-61	4	75.38	4.16869e-76	8	2
AP2M1	Q96CW1|AP2M1_HUMAN	AP-2 complex subunit mu	29.94	1.14815e-30	3	53.48	3.31131e-54	6	2
NCKAP1	Q9Y2A7|NCKP1_HUMAN	Nck-associated protein 1	65.34	4.57088e-66	3	78.79	1.62181e-79	6	2
SLC16A1	P53985|MOT1_HUMAN	Monocarboxylate transporter 1	49.32	4.7863e-50	3	79.63	2.34423e-80	6	2
SMC4	Q9NTJ3|SMC4_HUMAN	Structural maintenance of chrom omes protein 4	37.38	4.16869e-38	3	76.29	5.12861e-77	6	2
STAT1	P42224|STAT1_HUMAN	Signal transducer and activator of transcription 1-alpha/beta	51.7	1.99526e-52	3	69.2	6.30957e-70	6	2
CLUH	O75153|CLU_HUMAN	Clustered mitochondria protein homolog	35.58	2.63027e-36	2	48.49	3.23594e-49	4	2
CSDE1	O75534|CSDE1_HUMAN	Cold shock domain-containing protein E1	30.34	4.57088e-31	2	39.35	4.46684e-40	4	2
EIF2S2	P20042|IF2B_HUMAN	Eukaryotic translation initiation factor 2 subunit 2	48.38	4.16869e-49	2	53.51	3.0903e-54	4	2
MYL12A	P19105|ML12A_HUMAN	My in regulatory light chain 12A	48.26	5.49541e-49	2	62.71	1.94984e-63	4	2
PAFAH1B2	P68402|PA1B2_HUMAN	Platelet-activating factor acetylhydrolase IB subunit beta	26.96	1.09648e-27	2	46.75	1.77828e-47	4	2
POLR2B	P30876|RPB2_HUMAN	DNA-directed RNA polymerase II subunit RPB2	33.76	1.7378e-34	2	40.34	4.57088e-41	4	2
SCFD1	Q8WVM8|SCFD1_HUMAN	Sec1 family domain-containing protein 1	48.13	7.4131e-49	2	52.03	9.33254e-53	4	2
SF3A1	Q15459|SF3A1_HUMAN	Splicing factor 3A subunit 1	44.99	1.02329e-45	2	69.97	1.07152e-70	4	2
STIP1	P31948|STIP1_HUMAN	Stress-induced-ph phoprotein 1	43.96	1.09648e-44	2	39.97	1.07152e-40	4	2
USP9X	Q93008|USP9X_HUMAN	Probable ubiquitin carboxyl-terminal hydrolase FAF-X	27.92	1.20226e-28	2	49.32	4.7863e-50	4	2
ARPC4	P59998|ARPC4_HUMAN	Actin-related protein 2/3 complex subunit 4	33.22	6.0256e-34	1	24.31	4.89779e-25	2	2
DNAJC7	Q99615|DNJC7_HUMAN	DnaJ homolog subfamily C member 7	32.48	3.31131e-33	1	36.63	2.34423e-37	2	2
GMPPA	Q96IJ6|GMPPA_HUMAN	Mann e-1-ph phate guanyltransferase alpha	28.96	1.09648e-29	1	60.5	3.16228e-61	2	2
GNPNAT1	Q96EK6|GNA1_HUMAN	Gluc amine 6-ph phate N-acetyltransferase	26.26	5.49541e-27	1	27.72	1.90546e-28	2	2
MRE11	P49959|MRE11_HUMAN	Double-strand break repair protein MRE11	31.9	1.25893e-32	1	39.49	3.23594e-40	2	2
PPIB	P23284|PPIB_HUMAN	Peptidyl-prolyl cis-trans isomerase B	25	1e-25	1	25.54	2.88403e-26	2	2
SMCHD1	A6NHR9|SMHD1_HUMAN	Maintenance of chromomes flexible hinge domain-containing protein 1	29.78	1.65959e-30	1	45.82	1.51356e-46	2	2
TCOF1	Q13428|TCOF_HUMAN	Treacle protein	41.65	2.23872e-42	1	30.71	1.94984e-31	2	2
USP7	Q93009|UBP7_HUMAN	Ubiquitin carboxyl-terminal hydrolase 7	50.83	1.47911e-51	1	45.91	1.23027e-46	2	2
WARS	P23381|SYWC_HUMAN	Tryptophan--tRNA ligase, cytoplasmic	37.57	2.69153e-38	1	53.05	8.91251e-54	2	2
XAB2	Q9HCS7|SYF1_HUMAN	Pre-mRNA-splicing factor SYF1	42.38	4.16869e-43	1	36.71	1.94984e-37	2	2
XPO5	Q9HAV4|XPO5_HUMAN	Exportin-5	42.95	1.12202e-43	1	54.67	2.13796e-55	2	2
TCP1	P17987|TCPA_HUMAN	T-complex protein 1 subunit alpha	195.4	3.98107e-196	64	234.88	1.31826e-235	127	1.98438
CCT4	P50991|TCPD_HUMAN	T-complex protein 1 subunit delta	202.3	5.01187e-203	68	219.79	1.62181e-220	134	1.97059
TLN1	Q9Y490|TLN1_HUMAN	Talin-1	184.44	3.63078e-185	30	193.61	2.45471e-194	59	1.96667
EIF4A1	P60842|IF4A1_HUMAN	Eukaryotic initiation factor 4A-I	182.57	2.69153e-183	50	180.67	2.13796e-181	98	1.96
PSMC6	P62333|PRS10_HUMAN	26S proteasome regulatory subunit 10B	151.32	4.7863e-152	19	147.81	1.54882e-148	37	1.94737
HSP90B1	P14625|ENPL_HUMAN	Endoplasmin	101.97	1.07152e-102	16	132.87	1.34896e-133	31	1.9375
PLOD1	Q02809|PLOD1_HUMAN	Procollagen-lysine,2-oxoglutarate 5-dioxygenase 1	201.9	1.25893e-202	38	205.39	4.0738e-206	73	1.92105
CCT2	P78371|TCPB_HUMAN	T-complex protein 1 subunit beta	207.37	4.2658e-208	69	227.46	3.46737e-228	132	1.91304
FLNC	Q14315|FLNC_HUMAN	Filamin-C	282.75	1.77828e-283	134	294.42	3.80189e-295	256	1.91045
FARSB	Q9NSD9|SYFB_HUMAN	Phenylalanine--tRNA ligase beta subunit	108.03	9.33254e-109	10	107.86	1.38038e-108	19	1.9
CCT6A	P40227|TCPZ_HUMAN	T-complex protein 1 subunit zeta	220.61	2.45471e-221	58	235.64	2.29087e-236	110	1.89655
ILF2	Q12905|ILF2_HUMAN	Interleukin enhancer-binding factor 2	134.89	1.28825e-135	19	163.31	4.89779e-164	36	1.89474
SF3B1	O75533|SF3B1_HUMAN	Splicing factor 3B subunit 1	136.37	4.2658e-137	18	154.16	6.91831e-155	34	1.88889
COPG1	Q9Y678|COPG1_HUMAN	Coatomer subunit gamma-1	132.44	3.63078e-133	9	137.85	1.41254e-138	17	1.88889
CAP1	Q01518|CAP1_HUMAN	Adenylyl cyclase-associated protein 1	125.76	1.7378e-126	8	121.31	4.89779e-122	15	1.875
RECQL	P46063|RECQ1_HUMAN	ATP-dependent DNA helicase Q1	59.73	1.86209e-60	8	85.11	7.76247e-86	15	1.875
EIF2S1	P05198|IF2A_HUMAN	Eukaryotic translation initiation factor 2 subunit 1	123.77	1.69824e-124	19	148.83	1.47911e-149	35	1.84211
PCBP1	Q15365|PCBP1_HUMAN	Poly(rC)-binding protein 1	97.63	2.34423e-98	6	92.56	2.75423e-93	11	1.83333
PSME2	Q9UL46|PSME2_HUMAN	Proteasome activator complex subunit 2	147.49	3.23594e-148	6	121.78	1.65959e-122	11	1.83333
CCT7	Q99832|TCPH_HUMAN	T-complex protein 1 subunit eta	245.78	1.65959e-246	65	248.87	1.34896e-249	119	1.83077
PSMD6	Q15008|PSMD6_HUMAN	26S proteasome non-ATPase regulatory subunit 6	125.55	2.81838e-126	27	141.82	1.51356e-142	49	1.81481
PSMA6	P60900|PSA6_HUMAN	Proteasome subunit alpha type-6	122.34	4.57088e-123	16	143.9	1.25893e-144	29	1.8125
PTPN1	P18031|PTN1_HUMAN	Tyr ine-protein ph phatase non-receptor type 1	56.21	6.16595e-57	5	64.77	1.69824e-65	9	1.8
CPA4	Q9UI42|CBPA4_HUMAN	Carboxypeptidase A4	117.5	3.16228e-118	9	110.08	8.31764e-111	16	1.77778
PABPC4	Q13310|PABP4_HUMAN	Polyadenylate-binding protein 4	148.59	2.5704e-149	9	152.23	5.88844e-153	16	1.77778
PSMA2	P25787|PSA2_HUMAN	Proteasome subunit alpha type-2	173.32	4.7863e-174	9	175.54	2.88403e-176	16	1.77778
SND1	Q7KZF4|SND1_HUMAN	Staphylococcal nuclease domain-containing protein 1	170.49	3.23594e-171	30	184.23	5.88844e-185	53	1.76667
PDCD6	O75340|PDCD6_HUMAN	Programmed cell death protein 6	146.78	1.65959e-147	21	135.51	3.0903e-136	37	1.7619
TAGLN2	P37802|TAGL2_HUMAN	Transgelin-2	159.15	7.07946e-160	21	161.79	1.62181e-162	37	1.7619
DPYSL2	Q16555|DPYL2_HUMAN	Dihydropyrimidinase-related protein 2	121.94	1.14815e-122	12	108.27	5.37032e-109	21	1.75
PPP2CA	P67775|PP2AA_HUMAN	Serine/threonine-protein ph phatase 2A catalytic subunit alpha isoform	123.47	3.38844e-124	12	135.16	6.91831e-136	21	1.75
IGF2BP2	Q9Y6M1|IF2B2_HUMAN	Insulin-like growth factor 2 mRNA-binding protein 2	106.11	7.76247e-107	8	106.78	1.65959e-107	14	1.75
SF3B2	Q13435|SF3B2_HUMAN	Splicing factor 3B subunit 2	86.58	2.63027e-87	8	96	1e-96	14	1.75
ARCN1	P48444|COPD_HUMAN	Coatomer subunit delta	64.28	5.24807e-65	4	65.16	6.91831e-66	7	1.75
EMG1	Q92979|NEP1_HUMAN	Rib omal RNA small subunit methyltransferase NEP1	98.3	5.01187e-99	4	94.76	1.7378e-95	7	1.75
GFPT1	Q06210|GFPT1_HUMAN	Glutamine--fruct e-6-ph phate aminotransferase [isomerizing] 1	50.35	4.46684e-51	4	92.94	1.14815e-93	7	1.75
KPNA6	O60684|IMA7_HUMAN	Importin subunit alpha-7	72.76	1.7378e-73	4	114.74	1.8197e-115	7	1.75
SNRPA	P09012|SNRPA_HUMAN	U1 small nuclear ribonucleoprotein A	45.18	6.60693e-46	4	54.71	1.94984e-55	7	1.75
SNRPN	P63162|RSMN_HUMAN	Small nuclear ribonucleoprotein-associated protein N	27.19	6.45654e-28	4	27.84	1.44544e-28	7	1.75
TSPAN6	O43657|TSN6_HUMAN	Tetraspanin-6	71.65	2.23872e-72	4	69.78	1.65959e-70	7	1.75
UBE2V1	Q13404|UB2V1_HUMAN	Ubiquitin-conjugating enzyme E2 variant 1	39.52	3.01995e-40	4	43.89	1.28825e-44	7	1.75
ALDH16A1	Q8IZ83|A16A1_HUMAN	Aldehyde dehydrogenase family 16 member A1	153.13	7.4131e-154	19	174.64	2.29087e-175	33	1.73684
PSMC5	P62195|PRS8_HUMAN	26S proteasome regulatory subunit 8	137.33	4.67735e-138	19	133.41	3.89045e-134	33	1.73684
EEF1D	P29692|EF1D_HUMAN	Elongation factor 1-delta	94.93	1.1749e-95	11	101.26	5.49541e-102	19	1.72727
PRSS23	O95084|PRS23_HUMAN	Serine protease 23	101	1e-101	11	110.81	1.54882e-111	19	1.72727
RPS14	P62263|RS14_HUMAN	40S rib omal protein S14	104.27	5.37032e-105	11	101.53	2.95121e-102	19	1.72727
HNRNPA2B1	P22626|ROA2_HUMAN	Heterogeneous nuclear ribonucleoproteins A2/B1	95.97	1.07152e-96	7	112.19	6.45654e-113	12	1.71429
MBTPS1	Q14703|MBTP1_HUMAN	Membrane-bound transcription factor site-1 protease	146.56	2.75423e-147	7	138.84	1.44544e-139	12	1.71429
TUBA4A	P68366|TBA4A_HUMAN	Tubulin alpha-4A chain	222.09	8.12831e-223	86	220.05	8.91251e-221	147	1.7093
EPRS	P07814|SYEP_HUMAN	Bifunctional glutamate/proline--tRNA ligase	190.25	5.62341e-191	44	216.76	1.7378e-217	75	1.70455
PCBP2	Q15366|PCBP2_HUMAN	Poly(rC)-binding protein 2	120.51	3.0903e-121	13	101.79	1.62181e-102	22	1.69231
APRT	P07741|APT_HUMAN	Adenine ph phorib yltransferase	140.92	1.20226e-141	16	170.11	7.76247e-171	27	1.6875
CLU	P10909|CLUS_HUMAN	Clusterin	202.44	3.63078e-203	73	187.37	4.2658e-188	123	1.68493
BUB3	O43684|BUB3_HUMAN	Mitotic checkpoint protein BUB3	144.63	2.34423e-145	18	125.45	3.54813e-126	30	1.66667
DNM2	P50570|DYN2_HUMAN	Dynamin-2	69.24	5.7544e-70	6	74.64	2.29087e-75	10	1.66667
GMPS	P49915|GUAA_HUMAN	GMP synthase [glutamine-hydrolyzing]	91.03	9.33254e-92	6	100.16	6.91831e-101	10	1.66667
DDX1	Q92499|DDX1_HUMAN	ATP-dependent RNA helicase DDX1	77.95	1.12202e-78	3	99.33	4.67735e-100	5	1.66667
EIF3H	O15372|EIF3H_HUMAN	Eukaryotic translation initiation factor 3 subunit H	40.14	7.24436e-41	3	45.75	1.77828e-46	5	1.66667
FLG2	Q5D862|FILA2_HUMAN	Filaggrin-2	70.33	4.67735e-71	3	55.17	6.76083e-56	5	1.66667
MTA2	O94776|MTA2_HUMAN	Metastasis-associated protein MTA2	54.8	1.58489e-55	3	47.62	2.39883e-48	5	1.66667
CAND1	Q86VP6|CAND1_HUMAN	Cullin-associated NEDD8-dissociated protein 1	171.21	6.16595e-172	26	156.78	1.65959e-157	43	1.65385
EIF4A3	P38919|IF4A3_HUMAN	Eukaryotic initiation factor 4A-III	126.12	7.58578e-127	20	120.8	1.58489e-121	33	1.65
PSMA7	O14818|PSA7_HUMAN	Proteasome subunit alpha type-7	169.31	4.89779e-170	17	167.76	1.7378e-168	28	1.64706
PFKP	Q01813|PFKAP_HUMAN	ATP-dependent 6-ph phofructokinase, platelet type	133.91	1.23027e-134	14	131.28	5.24807e-132	23	1.64286
PPP2R1A	P30153|2AAA_HUMAN	Serine/threonine-protein phosphatase 2A 65 kDa subunit A alpha isoform	166.73	1.86209e-167	14	166.07	8.51138e-167	23	1.64286
EIF4A2	Q14240|IF4A2_HUMAN	Eukaryotic initiation factor 4A-II	167.68	2.0893e-168	39	160.61	2.45471e-161	64	1.64103
KPNB1	Q14974|IMB1_HUMAN	Importin subunit beta-1	179.95	1.12202e-180	36	169.79	1.62181e-170	59	1.63889
HSPA1B	P0DMV9|HS71B_HUMAN	Heat shock 70 kDa protein 1B	168.96	1.09648e-169	44	190.66	2.18776e-191	72	1.63636
EIF3I	Q13347|EIF3I_HUMAN	Eukaryotic translation initiation factor 3 subunit I	98.77	1.69824e-99	11	112.22	6.0256e-113	18	1.63636
NONO	Q15233|NONO_HUMAN	Non-POU domain-containing octamer-binding protein	42.77	1.69824e-43	11	98.26	5.49541e-99	18	1.63636
ACACA	Q13085|ACACA_HUMAN	Acetyl-CoA carboxylase 1	145.59	2.5704e-146	19	147.67	2.13796e-148	31	1.63158
KPNA2	P52292|IMA1_HUMAN	Importin subunit alpha-1	91.65	2.23872e-92	8	123.13	7.4131e-124	13	1.625
ACTN1	P12814|ACTN1_HUMAN	Alpha-actinin-1	261.05	8.91251e-262	116	246.93	1.1749e-247	188	1.62069
HSPA5	P11021|BIP_HUMAN	Endoplasmic reticulum chaperone BiP	116.26	5.49541e-117	13	106.97	1.07152e-107	21	1.61538
IGF2BP1	Q9NZI8|IF2B1_HUMAN	Insulin-like growth factor 2 mRNA-binding protein 1	98.72	1.90546e-99	10	114.15	7.07946e-115	16	1.6
RALY	Q9UKM9|RALY_HUMAN	RNA-binding protein Raly	106.98	1.04713e-107	10	99.17	6.76083e-100	16	1.6
RPL34	P49207|RL34_HUMAN	60S rib omal protein L34	61.88	1.31826e-62	5	52.97	1.07152e-53	8	1.6
SNRNP70	P08621|RU17_HUMAN	U1 small nuclear ribonucleoprotein 70 kDa	64.1	7.94328e-65	5	83.22	6.0256e-84	8	1.6
PABPC1	P11940|PABP1_HUMAN	Polyadenylate-binding protein 1	153.18	6.60693e-154	19	170.21	6.16595e-171	30	1.57895
RPS20	P60866|RS20_HUMAN	40S rib omal protein S20	90.45	3.54813e-91	7	97.97	1.07152e-98	11	1.57143
SEP7	Q16181|SEPT7_HUMAN	Septin-7	107.57	2.69153e-108	7	77.66	2.18776e-78	11	1.57143
XPO1	O14980|XPO1_HUMAN	Exportin-1	205.12	7.58578e-206	39	198.76	1.7378e-199	61	1.5641
PSMD3	O43242|PSMD3_HUMAN	26S proteasome non-ATPase regulatory subunit 3	158.67	2.13796e-159	36	159.36	4.36516e-160	56	1.55556
SF3B3	Q15393|SF3B3_HUMAN	Splicing factor 3B subunit 3	154.76	1.7378e-155	27	165.9	1.25893e-166	42	1.55556
ACTR3	P61158|ARP3_HUMAN	Actin-related protein 3	137.07	8.51138e-138	9	108.63	2.34423e-109	14	1.55556
RPS15A	P62244|RS15A_HUMAN	40S rib omal protein S15a	103.29	5.12861e-104	9	89.83	1.47911e-90	14	1.55556
EIF2S3	P41091|IF2G_HUMAN	Eukaryotic translation initiation factor 2 subunit 3	145.27	5.37032e-146	11	141.68	2.0893e-142	17	1.54545
NARS	O43776|SYNC_HUMAN	Asparagine--tRNA ligase, cytoplasmic	73.48	3.31131e-74	11	105.33	4.67735e-106	17	1.54545
UBA1	P22314|UBA1_HUMAN	Ubiquitin-like modifier-activating enzyme 1	242.51	3.0903e-243	65	233.49	3.23594e-234	100	1.53846
RUVBL1	Q9Y265|RUVB1_HUMAN	RuvB-like 1	174.54	2.88403e-175	39	173.75	1.77828e-174	60	1.53846
NPEPPS	P55786|PSA_HUMAN	Puromycin-sensitive aminopeptidase	111.21	6.16595e-112	13	147.08	8.31764e-148	20	1.53846
PSMB5	P28074|PSB5_HUMAN	Proteasome subunit beta type-5	131.51	3.0903e-132	13	162.08	8.31764e-163	20	1.53846
IARS	P41252|SYIC_HUMAN	Isoleucine--tRNA ligase, cytoplasmic	195.86	1.38038e-196	47	184.28	5.24807e-185	72	1.53191
RUVBL2	Q9Y230|RUVB2_HUMAN	RuvB-like 2	158.02	9.54993e-159	36	163.41	3.89045e-164	55	1.52778
CTSA	P10619|PPGB_HUMAN	Lys omal protective protein	180.61	2.45471e-181	25	173.25	5.62341e-174	38	1.52
RPS3	P23396|RS3_HUMAN	40S rib omal protein S3	198.37	4.2658e-199	80	201.93	1.1749e-202	121	1.5125
PRDX1	Q06830|PRDX1_HUMAN	Peroxiredoxin-1	105.36	4.36516e-106	26	108.74	1.8197e-109	39	1.5
ALDOA	P04075|ALDOA_HUMAN	Fruct e-bisph phate aldolase A	161.98	1.04713e-162	22	150.4	3.98107e-151	33	1.5
PPP1CA	P62136|PP1A_HUMAN	Serine/threonine-protein ph phatase PP1-alpha catalytic subunit	194.45	3.54813e-195	22	179.77	1.69824e-180	33	1.5
GART	P22102|PUR2_HUMAN	Trifunctional purine bi ynthetic protein aden ine-3	146.35	4.46684e-147	18	172.91	1.23027e-173	27	1.5
SFPQ	P23246|SFPQ_HUMAN	Splicing factor, proline- and glutamine-rich	94.76	1.7378e-95	18	129.14	7.24436e-130	27	1.5
CFL1	P23528|COF1_HUMAN	Cofilin-1	153.67	2.13796e-154	16	147.74	1.8197e-148	24	1.5
FARSA	Q9Y285|SYFA_HUMAN	Phenylalanine--tRNA ligase alpha subunit	111.28	5.24807e-112	14	108.47	3.38844e-109	21	1.5
PSMD14	O00487|PSDE_HUMAN	26S proteasome non-ATPase regulatory subunit 14	65.53	2.95121e-66	8	102.88	1.31826e-103	12	1.5
SHMT1	P34896|GLYC_HUMAN	Serine hydroxymethyltransferase, cyt olic	94.42	3.80189e-95	8	91.63	2.34423e-92	12	1.5
TIMP1	P01033|TIMP1_HUMAN	Metalloproteinase inhibitor 1	117.45	3.54813e-118	8	117.73	1.86209e-118	12	1.5
XPO7	Q9UIA9|XPO7_HUMAN	Exportin-7	134.71	1.94984e-135	8	108.53	2.95121e-109	12	1.5
KPNA4	O00629|IMA3_HUMAN	Importin subunit alpha-3	95.94	1.14815e-96	6	98.47	3.38844e-99	9	1.5
NSF	P46459|NSF_HUMAN	Vesicle-fusing ATPase	76.5	3.16228e-77	6	96.91	1.23027e-97	9	1.5
PYGL	P06737|PYGL_HUMAN	Glycogen ph phorylase, liver form	75.92	1.20226e-76	6	83.42	3.80189e-84	9	1.5
DDB1	Q16531|DDB1_HUMAN	DNA damage-binding protein 1	50.79	1.62181e-51	4	78.29	5.12861e-79	6	1.5
TOR1B	O14657|TOR1B_HUMAN	Torsin-1B	41.07	8.51138e-42	4	55.95	1.12202e-56	6	1.5
FDPS	P14324|FPPS_HUMAN	Farnesyl pyroph phate synthase	37.05	8.91251e-38	2	57.28	5.24807e-58	3	1.5
GREM1	O60565|GREM1_HUMAN	Gremlin-1	63	1e-63	2	51.09	8.12831e-52	3	1.5
PAFAH1B3	Q15102|PA1B3_HUMAN	Platelet-activating factor acetylhydrolase IB subunit gamma	34.78	1.65959e-35	2	33.33	4.67735e-34	3	1.5
S100A11	P31949|S10AB_HUMAN	Protein S100-A11	56.46	3.46737e-57	2	61.08	8.31764e-62	3	1.5
MCM2	P49736|MCM2_HUMAN	DNA replication licensing factor MCM2	160.79	1.62181e-161	29	168.24	5.7544e-169	43	1.48276
RPLP0	P05388|RLA0_HUMAN	60S acidic rib omal protein P0	206.19	6.45654e-207	56	199.4	3.98107e-200	83	1.48214
LARS	Q9P2J5|SYLC_HUMAN	Leucine--tRNA ligase, cytoplasmic	138.22	6.0256e-139	19	135.19	6.45654e-136	28	1.47368
DDX17	Q92841|DDX17_HUMAN	Probable ATP-dependent RNA helicase DDX17	190.1	7.94328e-191	36	177.35	4.46684e-178	53	1.47222
FLNA	P21333|FLNA_HUMAN	Filamin-A	306.79	1.62181e-307	131	271.4	3.98107e-272	192	1.46565
HSPA8	P11142|HSP7C_HUMAN	Heat shock cognate 71 kDa protein	268.88	1.31826e-269	107	233.15	7.07946e-234	156	1.45794
DDX5	P17844|DDX5_HUMAN	Probable ATP-dependent RNA helicase DDX5	135.86	1.38038e-136	22	128.07	8.51138e-129	32	1.45455
EEF2	P13639|EF2_HUMAN	Elongation factor 2	313.89	0	156	276.77	1.69824e-277	226	1.44872
HSP90AA1	P07900|HS90A_HUMAN	Heat shock protein HSP 90-alpha	268.8	1.58489e-269	202	254.98	1.04713e-255	292	1.44554
PXDN	Q92626|PXDN_HUMAN	Peroxidasin homolog	104.85	1.41254e-105	9	115.86	1.38038e-116	13	1.44444
CSE1L	P55060|XPO2_HUMAN	Exportin-2	267.23	5.88844e-268	115	243.44	3.63078e-244	166	1.44348
HNRNPK	P61978|HNRPK_HUMAN	Heterogeneous nuclear ribonucleoprotein K	147.68	2.0893e-148	25	169.11	7.76247e-170	36	1.44
PSMA1	P25786|PSA1_HUMAN	Proteasome subunit alpha type-1	135.66	2.18776e-136	16	129.41	3.89045e-130	23	1.4375
RPS2	P15880|RS2_HUMAN	40S rib omal protein S2	192.67	2.13796e-193	65	175.65	2.23872e-176	93	1.43077
TUBB4B	P68371|TBB4B_HUMAN	Tubulin beta-4B chain	279.8	1.58489e-280	182	262.35	4.46684e-263	260	1.42857
NANS	Q9NR45|SIAS_HUMAN	Sialic acid synthase	78.19	6.45654e-79	7	84.52	3.01995e-85	10	1.42857
SHMT2	P34897|GLYM_HUMAN	Serine hydroxymethyltransferase, mitochondrial	55.78	1.65959e-56	7	109.44	3.63078e-110	10	1.42857
EEF1A2	Q05639|EF1A2_HUMAN	Elongation factor 1-alpha 2	218.89	1.28825e-219	95	207.77	1.69824e-208	135	1.42105
PRMT1	Q99873|ANM1_HUMAN	Protein arginine N-methyltransferase 1	180.24	5.7544e-181	38	180.99	1.02329e-181	54	1.42105
TUBB2A	Q13885|TBB2A_HUMAN	Tubulin beta-2A chain	268.01	9.77237e-269	157	248.55	2.81838e-249	223	1.42038
COL6A1	P12109|CO6A1_HUMAN	Collagen alpha-1(VI) chain	255.74	1.8197e-256	122	251.77	1.69824e-252	173	1.41803
TUBB3	Q13509|TBB3_HUMAN	Tubulin beta-3 chain	241.64	2.29087e-242	114	217.78	1.65959e-218	161	1.41228
PRPF19	Q9UMS4|PRP19_HUMAN	Pre-mRNA-processing factor 19	107.71	1.94984e-108	17	134.8	1.58489e-135	24	1.41176
HSP90AB1	P08238|HS90B_HUMAN	Heat shock protein HSP 90-beta	290.88	1.31826e-291	248	263.58	2.63027e-264	349	1.40726
RPS18	P62269|RS18_HUMAN	40S rib omal protein S18	146.96	1.09648e-147	37	125.64	2.29087e-126	52	1.40541
TUBB6	Q9BUF5|TBB6_HUMAN	Tubulin beta-6 chain	207.24	5.7544e-208	72	201.06	8.70964e-202	101	1.40278
ACTN4	O43707|ACTN4_HUMAN	Alpha-actinin-4	225.51	3.0903e-226	80	209.26	5.49541e-210	112	1.4
VTN	P04004|VTNC_HUMAN	Vitronectin	116.09	8.12831e-117	25	109.18	6.60693e-110	35	1.4
NPM1	P06748|NPM_HUMAN	Nucleoph min	100.03	9.33254e-101	20	136.18	6.60693e-137	28	1.4
C3	P01024|CO3_HUMAN	Complement C3	105.6	2.51189e-106	15	139.52	3.01995e-140	21	1.4
GSTP1	P09211|GSTP1_HUMAN	Glutathione S-transferase P	132.72	1.90546e-133	15	133.4	3.98107e-134	21	1.4
MCM6	Q14566|MCM6_HUMAN	DNA replication licensing factor MCM6	96.87	1.34896e-97	10	105.16	6.91831e-106	14	1.4
PSME3	P61289|PSME3_HUMAN	Proteasome activator complex subunit 3	94.08	8.31764e-95	10	103.37	4.2658e-104	14	1.4
APEH	P13798|ACPH_HUMAN	Acylamino-acid-releasing enzyme	99.06	8.70964e-100	5	96.93	1.1749e-97	7	1.4
PPT1	P50897|PPT1_HUMAN	Palmitoyl-protein thioesterase 1	74.56	2.75423e-75	5	73.34	4.57088e-74	7	1.4
RPS24	P62847|RS24_HUMAN	40S rib omal protein S24	88.26	5.49541e-89	5	63.96	1.09648e-64	7	1.4
RPL14	P50914|RL14_HUMAN	60S rib omal protein L14	128.53	2.95121e-129	23	111.18	6.60693e-112	32	1.3913
FASN	P49327|FAS_HUMAN	Fatty acid synthase	355.78	0	257	314.55	0	356	1.38521
TGFBI	Q15582|BGH3_HUMAN	Transforming growth factor-beta-induced protein ig-h3	278.28	5.24807e-279	117	256.81	1.54882e-257	162	1.38462
TUBB	P07437|TBB5_HUMAN	Tubulin beta chain	295.61	2.45471e-296	209	270.08	8.31764e-271	288	1.37799
RACK1	P63244|RACK1_HUMAN	Receptor of activated protein C kinase 1	216.32	4.7863e-217	63	210.02	9.54993e-211	86	1.36508
PROC	P04070|PROC_HUMAN	Vitamin K-dependent protein C	140.82	1.51356e-141	11	142.96	1.09648e-143	15	1.36364
PZP	P20742|PZP_HUMAN	Pregnancy zone protein	153.16	6.91831e-154	47	142.53	2.95121e-143	64	1.3617
EIF3A	Q14152|EIF3A_HUMAN	Eukaryotic translation initiation factor 3 subunit A	156.3	5.01187e-157	36	169.07	8.51138e-170	49	1.36111
THBS1	P07996|TSP1_HUMAN	Thromb pondin-1	291.77	1.69824e-292	183	262.17	6.76083e-263	249	1.36066
TFRC	P02786|TFR1_HUMAN	Transferrin receptor protein 1	199.91	1.23027e-200	53	188.67	2.13796e-189	72	1.35849
RPSA	P08865|RSSA_HUMAN	40S rib omal protein SA	194.35	4.46684e-195	56	185.66	2.18776e-186	76	1.35714
DDX39B	Q13838|DX39B_HUMAN	Splice ome RNA helicase DDX39B	126.88	1.31826e-127	29	146.07	8.51138e-147	39	1.34483
MYH9	P35579|MYH9_HUMAN	My in-9	229.43	3.71535e-230	70	212.49	3.23594e-213	94	1.34286
FLNB	O75369|FLNB_HUMAN	Filamin-B	204.52	3.01995e-205	56	196.06	8.70964e-197	75	1.33929
BGN	P21810|PGS1_HUMAN	Biglycan	179.07	8.51138e-180	71	196.74	1.8197e-197	95	1.33803
XRCC6	P12956|XRCC6_HUMAN	X-ray repair cr s-complementing protein 6	217.33	4.67735e-218	71	209.41	3.89045e-210	95	1.33803
COL6A3	P12111|CO6A3_HUMAN	Collagen alpha-3(VI) chain	400.21	0	655	361.62	0	874	1.33435
YWHAE	P62258|1433E_HUMAN	14-3-3 protein epsilon	155.51	3.0903e-156	27	139.12	7.58578e-140	36	1.33333
RPL10A	P62906|RL10A_HUMAN	60S rib omal protein L10a	130.7	1.99526e-131	15	100.51	3.0903e-101	20	1.33333
CLIC1	O00299|CLIC1_HUMAN	Chloride intracellular channel protein 1	142.4	3.98107e-143	12	152.93	1.1749e-153	16	1.33333
PSMA5	P28066|PSA5_HUMAN	Proteasome subunit alpha type-5	135.4	3.98107e-136	12	130.91	1.23027e-131	16	1.33333
TNPO3	Q9Y5L0|TNPO3_HUMAN	Transportin-3	87.34	4.57088e-88	6	103.1	7.94328e-104	8	1.33333
ACTL6A	O96019|ACL6A_HUMAN	Actin-like protein 6A	85.19	6.45654e-86	3	65.74	1.8197e-66	4	1.33333
ACTR2	P61160|ARP2_HUMAN	Actin-related protein 2	62.31	4.89779e-63	3	73.62	2.39883e-74	4	1.33333
GFM1	Q96RP9|EFGM_HUMAN	Elongation factor G, mitochondrial	31.92	1.20226e-32	3	46.64	2.29087e-47	4	1.33333
HNRNPA3	P51991|ROA3_HUMAN	Heterogeneous nuclear ribonucleoprotein A3	28.19	6.45654e-29	3	87.39	4.0738e-88	4	1.33333
HSPH1	Q92598|HS105_HUMAN	Heat shock protein 105 kDa	49.41	3.89045e-50	3	52.45	3.54813e-53	4	1.33333
PTX3	P26022|PTX3_HUMAN	Pentraxin-related protein PTX3	92.08	8.31764e-93	3	74.87	1.34896e-75	4	1.33333
SNRPD1	P62314|SMD1_HUMAN	Small nuclear ribonucleoprotein Sm D1	102.9	1.25893e-103	3	86.22	6.0256e-87	4	1.33333
RPS5	P46782|RS5_HUMAN	40S rib omal protein S5	139.67	2.13796e-140	25	136.63	2.34423e-137	33	1.32
VCP	P55072|TERA_HUMAN	Transitional endoplasmic reticulum ATPase	282.3	5.01187e-283	126	252.42	3.80189e-253	166	1.31746
MMP2	P08253|MMP2_HUMAN	72 kDa type IV collagenase	155.8	1.58489e-156	16	149.57	2.69153e-150	21	1.3125
YWHAQ	P27348|1433T_HUMAN	14-3-3 protein theta	91.71	1.94984e-92	16	112.35	4.46684e-113	21	1.3125
RPS3A	P61247|RS3A_HUMAN	40S rib omal protein S3a	214.27	5.37032e-215	65	173.4	3.98107e-174	85	1.30769
ILF3	Q12906|ILF3_HUMAN	Interleukin enhancer-binding factor 3	129.99	1.02329e-130	26	121.94	1.14815e-122	34	1.30769
APOA2	P02652|APOA2_HUMAN	Apolipoprotein A-II	110.52	3.01995e-111	13	123.01	9.77237e-124	17	1.30769
IMPDH2	P12268|IMDH2_HUMAN	In ine-5'-monoph phate dehydrogenase 2	226.22	6.0256e-227	49	187.69	2.04174e-188	64	1.30612
RAN	P62826|RAN_HUMAN	GTP-binding nuclear protein Ran	165.11	7.76247e-166	43	154.51	3.0903e-155	56	1.30233
LTF	P02788|TRFL_HUMAN	Lactotransferrin	107.5	3.16228e-108	20	98.2	6.30957e-99	26	1.3
AP1B1	Q10567|AP1B1_HUMAN	AP-1 complex subunit beta-1	122.91	1.23027e-123	10	119.79	1.62181e-120	13	1.3
SUPT16H	Q9Y5B9|SP16H_HUMAN	FACT complex subunit SPT16	125.15	7.07946e-126	10	105.35	4.46684e-106	13	1.3
GLB1	P16278|BGAL_HUMAN	Beta-galact idase	168.49	3.23594e-169	27	165.61	2.45471e-166	35	1.2963
AHCY	P23526|SAHH_HUMAN	Aden ylhomocysteinase	157.79	1.62181e-158	44	150.58	2.63027e-151	57	1.29545
HNRNPC	P07910|HNRPC_HUMAN	Heterogeneous nuclear ribonucleoproteins C1/C2	167.89	1.28825e-168	51	161.33	4.67735e-162	66	1.29412
SARS	P49591|SYSC_HUMAN	Serine--tRNA ligase, cytoplasmic	136.39	4.0738e-137	17	151.14	7.24436e-152	22	1.29412
FSCN1	Q16658|FSCN1_HUMAN	Fascin	81.96	1.09648e-82	7	74.3	5.01187e-75	9	1.28571
SERPINC1	P01008|ANT3_HUMAN	Antithrombin-III	46.62	2.39883e-47	7	72.04	9.12011e-73	9	1.28571
UPF1	Q92900|RENT1_HUMAN	Regulator of nonsense transcripts 1	77.05	8.91251e-78	7	75.07	8.51138e-76	9	1.28571
RPS25	P62851|RS25_HUMAN	40S rib omal protein S25	96.98	1.04713e-97	25	98.03	9.33254e-99	32	1.28
ENO1	P06733|ENOA_HUMAN	Alpha-enolase	261.52	3.01995e-262	99	239.78	1.65959e-240	126	1.27273
IPO5	O00410|IPO5_HUMAN	Importin-5	182.66	2.18776e-183	22	157.62	2.39883e-158	28	1.27273
ACLY	P53396|ACLY_HUMAN	ATP-citrate synthase	255.72	1.90546e-256	122	225.01	9.77237e-226	155	1.27049
PSMD1	Q99460|PSMD1_HUMAN	26S proteasome non-ATPase regulatory subunit 1	167.94	1.14815e-168	26	169.15	7.07946e-170	33	1.26923
PF4	P02776|PLF4_HUMAN	Platelet factor 4	136.34	4.57088e-137	15	116.16	6.91831e-117	19	1.26667
EEF1A1	P68104|EF1A1_HUMAN	Elongation factor 1-alpha 1	263.35	4.46684e-264	166	230.52	3.01995e-231	210	1.26506
EEF1G	P26641|EF1G_HUMAN	Elongation factor 1-gamma	209.92	1.20226e-210	83	201.96	1.09648e-202	105	1.26506
DYNC1H1	Q14204|DYHC1_HUMAN	Cytoplasmic dynein 1 heavy chain 1	271.78	1.65959e-272	91	246.61	2.45471e-247	115	1.26374
PPP1CB	P62140|PP1B_HUMAN	Serine/threonine-protein ph phatase PP1-beta catalytic subunit	181.98	1.04713e-182	19	168.91	1.23027e-169	24	1.26316
RPL5	P46777|RL5_HUMAN	60S rib omal protein L5	164.82	1.51356e-165	42	136.96	1.09648e-137	53	1.2619
PKM	P14618|KPYM_HUMAN	Pyruvate kinase PKM	312.88	0	188	275.93	1.1749e-276	237	1.26064
PRDX6	P30041|PRDX6_HUMAN	Peroxiredoxin-6	158.27	5.37032e-159	27	147.35	4.46684e-148	34	1.25926
SNRNP200	O75643|U520_HUMAN	U5 small nuclear ribonucleoprotein 200 kDa helicase	230.99	1.02329e-231	47	206.25	5.62341e-207	59	1.25532
SDCBP	O00560|SDCB1_HUMAN	Syntenin-1	227.76	1.7378e-228	48	199.67	2.13796e-200	60	1.25
RPS11	P62280|RS11_HUMAN	40S rib omal protein S11	137.76	1.7378e-138	36	114.56	2.75423e-115	45	1.25
CD81	P60033|CD81_HUMAN	CD81 antigen	159.53	2.95121e-160	20	126.16	6.91831e-127	25	1.25
HNRNPR	O43390|HNRPR_HUMAN	Heterogeneous nuclear ribonucleoprotein R	107.74	1.8197e-108	16	104.17	6.76083e-105	20	1.25
RAP1B	P61224|RAP1B_HUMAN	Ras-related protein Rap-1b	113.34	4.57088e-114	16	110.83	1.47911e-111	20	1.25
RPL24	P83731|RL24_HUMAN	60S rib omal protein L24	82.53	2.95121e-83	12	75.42	3.80189e-76	15	1.25
ETF1	P62495|ERF1_HUMAN	Eukaryotic peptide chain release factor subunit 1	82.88	1.31826e-83	8	79.06	8.70964e-80	10	1.25
DKC1	O60832|DKC1_HUMAN	H/ACA ribonucleoprotein complex subunit 4	89.27	5.37032e-90	4	66.53	2.95121e-67	5	1.25
M6PR	P20645|MPRD_HUMAN	Cation-dependent mann e-6-ph phate receptor	74.63	2.34423e-75	4	71.58	2.63027e-72	5	1.25
PRCP	P42785|PCP_HUMAN	Lys omal Pro-X carboxypeptidase	92.33	4.67735e-93	4	98.88	1.31826e-99	5	1.25
RAB5A	P20339|RAB5A_HUMAN	Ras-related protein Rab-5A	74.12	7.58578e-75	4	46.29	5.12861e-47	5	1.25
RBM39	Q14498|RBM39_HUMAN	RNA-binding protein 39	59.17	6.76083e-60	4	59.29	5.12861e-60	5	1.25
RHOC	P08134|RHOC_HUMAN	Rho-related GTP-binding protein RhoC	43.17	6.76083e-44	4	71.2	6.30957e-72	5	1.25
TBCD	Q9BTW9|TBCD_HUMAN	Tubulin-specific chaperone D	65.08	8.31764e-66	4	57.42	3.80189e-58	5	1.25
AHSG	P02765|FETUA_HUMAN	Alpha-2-HS-glycoprotein	281.32	4.7863e-282	119	256.38	4.16869e-257	148	1.2437
GAPDH	P04406|G3P_HUMAN	Glyceraldehyde-3-ph phate dehydrogenase	255.33	4.67735e-256	112	224.76	1.7378e-225	139	1.24107
PPIA	P62937|PPIA_HUMAN	Peptidyl-prolyl cis-trans isomerase A	170.06	8.70964e-171	46	163.19	6.45654e-164	57	1.23913
RAB8A	P61006|RAB8A_HUMAN	Ras-related protein Rab-8A	105.21	6.16595e-106	17	97.77	1.69824e-98	21	1.23529
TF	P02787|TRFE_HUMAN	Serotransferrin	101	1e-101	17	97.42	3.80189e-98	21	1.23529
COL12A1	Q99715|COCA1_HUMAN	Collagen alpha-1(XII) chain	239.19	6.45654e-240	90	209.84	1.44544e-210	111	1.23333
MATN2	O00339|MATN2_HUMAN	Matrilin-2	153.31	4.89779e-154	30	137.5	3.16228e-138	37	1.23333
PGK1	P00558|PGK1_HUMAN	Ph phoglycerate kinase 1	145.06	8.70964e-146	26	171.39	4.0738e-172	32	1.23077
ABCE1	P61221|ABCE1_HUMAN	ATP-binding cassette sub-family E member 1	127.55	2.81838e-128	13	101.82	1.51356e-102	16	1.23077
MTHFD1	P11586|C1TC_HUMAN	C-1-tetrahydrofolate synthase, cytoplasmic	256.58	2.63027e-257	101	228.1	7.94328e-229	124	1.22772
YWHAB	P31946|1433B_HUMAN	14-3-3 protein beta/alpha	113.8	1.58489e-114	22	110.15	7.07946e-111	27	1.22727
RPS16	P62249|RS16_HUMAN	40S rib omal protein S16	140.79	1.62181e-141	40	116.62	2.39883e-117	49	1.225
KRT13	P13646|K1C13_HUMAN	Keratin, type I cyt keletal 13	121.35	4.46684e-122	27	109.8	1.58489e-110	33	1.22222
DHX15	O43143|DHX15_HUMAN	Pre-mRNA-splicing factor ATP-dependent RNA helicase DHX15	121.24	5.7544e-122	18	121.13	7.4131e-122	22	1.22222
THBS3	P49746|TSP3_HUMAN	Thromb pondin-3	131.48	3.31131e-132	18	128.25	5.62341e-129	22	1.22222
AKR7A2	O43488|ARK72_HUMAN	Aflatoxin B1 aldehyde reductase member 2	113.68	2.0893e-114	9	111.67	2.13796e-112	11	1.22222
MCM7	P33993|MCM7_HUMAN	DNA replication licensing factor MCM7	194.89	1.28825e-195	34	180.3	5.01187e-181	41	1.20588
QSOX1	O00391|QSOX1_HUMAN	Sulfhydryl oxidase 1	211.36	4.36516e-212	49	180.89	1.28825e-181	59	1.20408
ATP6AP2	O75787|RENR_HUMAN	Renin receptor	156.74	1.8197e-157	30	154.96	1.09648e-155	36	1.2
AP2B1	P63010|AP2B1_HUMAN	AP-2 complex subunit beta	138.67	2.13796e-139	15	126.17	6.76083e-127	18	1.2
APOE	P02649|APOE_HUMAN	Apolipoprotein E	69.47	3.38844e-70	10	86.98	1.04713e-87	12	1.2
HPRT1	P00492|HPRT_HUMAN	Hypoxanthine-guanine ph phorib yltransferase	78.37	4.2658e-79	5	73.11	7.76247e-74	6	1.2
ACTB	P60709|ACTB_HUMAN	Actin, cytoplasmic 1	291.08	8.31764e-292	348	255.92	1.20226e-256	416	1.1954
ACTG1	P63261|ACTG_HUMAN	Actin, cytoplasmic 2	291.08	8.31764e-292	348	255.92	1.20226e-256	416	1.1954
RPS4X	P62701|RS4X_HUMAN	40S rib omal protein S4, X isoform	200.44	3.63078e-201	85	175.76	1.7378e-176	101	1.18824
CDK1	P06493|CDK1_HUMAN	Cyclin-dependent kinase 1	73.02	9.54993e-74	11	99.92	1.20226e-100	13	1.18182
PARP1	P09874|PARP1_HUMAN	Poly [ADP-rib e] polymerase 1	155.85	1.41254e-156	28	157.58	2.63027e-158	33	1.17857
THBS2	P35442|TSP2_HUMAN	Thromb pondin-2	132.06	8.70964e-133	17	114.12	7.58578e-115	20	1.17647
COPA	P53621|COPA_HUMAN	Coatomer subunit alpha	168.96	1.09648e-169	36	160.26	5.49541e-161	42	1.16667
CLIC4	Q9Y696|CLIC4_HUMAN	Chloride intracellular channel protein 4	41.01	9.77237e-42	6	99.11	7.76247e-100	7	1.16667
PSMB7	Q99436|PSB7_HUMAN	Proteasome subunit beta type-7	97.37	4.2658e-98	6	82.53	2.95121e-83	7	1.16667
SLC1A5	Q15758|AAAT_HUMAN	Neutral amino acid transporter B(0)	161.92	1.20226e-162	31	132.68	2.0893e-133	36	1.16129
LGALS3BP	Q08380|LG3BP_HUMAN	Galectin-3-binding protein	309.86	0	449	281.21	6.16595e-282	520	1.15813
VAT1	Q99536|VAT1_HUMAN	Synaptic vesicle membrane protein VAT-1 homolog	98.72	1.90546e-99	20	98.09	8.12831e-99	23	1.15
A2M	P01023|A2MG_HUMAN	Alpha-2-macroglobulin	168.71	1.94984e-169	75	149.81	1.54882e-150	86	1.14667
COL6A2	P12110|CO6A2_HUMAN	Collagen alpha-2(VI) chain	254.04	9.12011e-255	91	208.89	1.28825e-209	104	1.14286
SYNCRIP	O60506|HNRPQ_HUMAN	Heterogeneous nuclear ribonucleoprotein Q	127.05	8.91251e-128	21	120.19	6.45654e-121	24	1.14286
RTN4	Q9NQC3|RTN4_HUMAN	Reticulon-4	136.68	2.0893e-137	14	116.41	3.89045e-117	16	1.14286
S100A8	P05109|S10A8_HUMAN	Protein S100-A8	67.15	7.07946e-68	7	75.24	5.7544e-76	8	1.14286
DHX9	Q08211|DHX9_HUMAN	ATP-dependent RNA helicase A	235.09	8.12831e-236	79	210.25	5.62341e-211	90	1.13924
TPP2	P29144|TPP2_HUMAN	Tripeptidyl-peptidase 2	252	1e-252	66	231.38	4.16869e-232	75	1.13636
RPS9	P46781|RS9_HUMAN	40S rib omal protein S9	142.52	3.01995e-143	45	116.9	1.25893e-117	51	1.13333
KRT8	P05787|K2C8_HUMAN	Keratin, type II cyt keletal 8	104.48	3.31131e-105	15	99.11	7.76247e-100	17	1.13333
RPL6	Q02878|RL6_HUMAN	60S rib omal protein L6	194.5	3.16228e-195	53	165.9	1.25893e-166	60	1.13208
HNRNPH1	P31943|HNRH1_HUMAN	Heterogeneous nuclear ribonucleoprotein H	130.03	9.33254e-131	23	142.02	9.54993e-143	26	1.13043
YWHAZ	P63104|1433Z_HUMAN	14-3-3 protein zeta/delta	188.15	7.07946e-189	39	159.04	9.12011e-160	44	1.12821
HNRNPD	Q14103|HNRPD_HUMAN	Heterogeneous nuclear ribonucleoprotein D0	97.34	4.57088e-98	16	96.26	5.49541e-97	18	1.125
NAP1L1	P55209|NP1L1_HUMAN	Nucle ome assembly protein 1-like 1	114.08	8.31764e-115	8	95.18	6.60693e-96	9	1.125
RNH1	P13489|RINI_HUMAN	Ribonuclease inhibitor	89.32	4.7863e-90	8	73.4	3.98107e-74	9	1.125
RPS17	P08708|RS17_HUMAN	40S rib omal protein S17	97.82	1.51356e-98	8	98.48	3.31131e-99	9	1.125
UBE3C	Q15386|UBE3C_HUMAN	Ubiquitin-protein ligase E3C	37.3	5.01187e-38	8	61.4	3.98107e-62	9	1.125
HSPG2	P98160|PGBM_HUMAN	Basement membrane-specific heparan sulfate proteoglycan core protein	246.27	5.37032e-247	99	245.7	1.99526e-246	111	1.12121
HSPB1	P04792|HSPB1_HUMAN	Heat shock protein beta-1	138.95	1.12202e-139	25	127.93	1.1749e-128	28	1.12
PSMA4	P25789|PSA4_HUMAN	Proteasome subunit alpha type-4	136.84	1.44544e-137	17	160.26	5.49541e-161	19	1.11765
RPL30	P62888|RL30_HUMAN	60S rib omal protein L30	116.49	3.23594e-117	17	110.63	2.34423e-111	19	1.11765
RRM1	P23921|RIR1_HUMAN	Ribonucle ide-diph phate reductase large subunit	154	1e-154	9	122.56	2.75423e-123	10	1.11111
TTN	Q8WZ42|TITIN_HUMAN	Titin	62.88	1.31826e-63	9	59.63	2.34423e-60	10	1.11111
UBE2N	P61088|UBE2N_HUMAN	Ubiquitin-conjugating enzyme E2 N	66.34	4.57088e-67	9	64.8	1.58489e-65	10	1.11111
RAB10	P61026|RAB10_HUMAN	Ras-related protein Rab-10	74.04	9.12011e-75	19	81.56	2.75423e-82	21	1.10526
ALB	P02768|ALBU_HUMAN	Serum albumin	279.5	3.16228e-280	178	254.58	2.63027e-255	196	1.10112
LAMA5	O15230|LAMA5_HUMAN	Laminin subunit alpha-5	301.63	2.34423e-302	130	274	1e-274	143	1.1
EZR	P15311|EZRI_HUMAN	Ezrin	136.95	1.12202e-137	30	136.19	6.45654e-137	33	1.1
RPL12	P30050|RL12_HUMAN	60S rib omal protein L12	167.24	5.7544e-168	30	146.67	2.13796e-147	33	1.1
EIF3F	O00303|EIF3F_HUMAN	Eukaryotic translation initiation factor 3 subunit F	103.44	3.63078e-104	10	120.67	2.13796e-121	11	1.1
RPS6	P62753|RS6_HUMAN	40S rib omal protein S6	149.23	5.88844e-150	31	141.46	3.46737e-142	34	1.09677
RPS8	P62241|RS8_HUMAN	40S rib omal protein S8	215.45	3.54813e-216	63	179.69	2.04174e-180	69	1.09524
PHGDH	O43175|SERA_HUMAN	D-3-ph phoglycerate dehydrogenase	166.41	3.89045e-167	21	132.17	6.76083e-133	23	1.09524
COL1A1	P02452|CO1A1_HUMAN	Collagen alpha-1(I) chain	206.01	9.77237e-207	65	175.26	5.49541e-176	71	1.09231
RTCB	Q9Y3I0|RTCB_HUMAN	tRNA-splicing ligase RtcB homolog	92.33	4.67735e-93	11	98.52	3.01995e-99	12	1.09091
PSMB2	P49721|PSB2_HUMAN	Proteasome subunit beta type-2	93.31	4.89779e-94	12	103.21	6.16595e-104	13	1.08333
LDHA	P00338|LDHA_HUMAN	L-lactate dehydrogenase A chain	129.76	1.7378e-130	38	147.44	3.63078e-148	41	1.07895
RPL7	P18124|RL7_HUMAN	60S rib omal protein L7	221.27	5.37032e-222	81	162.88	1.31826e-163	87	1.07407
KRT10	P13645|K1C10_HUMAN	Keratin, type I cyt keletal 10	304.85	1.41254e-305	217	267.12	7.58578e-268	233	1.07373
SERPINA1	P01009|A1AT_HUMAN	Alpha-1-antitrypsin	168.74	1.8197e-169	29	126.53	2.95121e-127	31	1.06897
IGLL5	B9A064|IGLL5_HUMAN	Immunoglobulin lambda-like polypeptide 5	99.43	3.71535e-100	15	119.84	1.44544e-120	16	1.06667
RPL13A	P40429|RL13A_HUMAN	60S rib omal protein L13a	129.5	3.16228e-130	31	103.04	9.12011e-104	33	1.06452
XRCC5	P13010|XRCC5_HUMAN	X-ray repair cr s-complementing protein 5	233.24	5.7544e-234	80	207.15	7.07946e-208	85	1.0625
RPL8	P62917|RL8_HUMAN	60S rib omal protein L8	161.12	7.58578e-162	32	125.74	1.8197e-126	34	1.0625
YWHAG	P61981|1433G_HUMAN	14-3-3 protein gamma	79.16	6.91831e-80	16	66.44	3.63078e-67	17	1.0625
BCHE	P06276|CHLE_HUMAN	Cholinesterase	83.07	8.51138e-84	18	92.45	3.54813e-93	19	1.05556
IGHG1	P01857|IGHG1_HUMAN	Immunoglobulin heavy constant gamma 1	122.61	2.45471e-123	21	120.92	1.20226e-121	22	1.04762
RPS13	P62277|RS13_HUMAN	40S rib omal protein S13	160.39	4.0738e-161	43	136.78	1.65959e-137	45	1.04651
AGRN	O00468|AGRIN_HUMAN	Agrin	264.74	1.8197e-265	115	246.46	3.46737e-247	120	1.04348
KRT5	P13647|K2C5_HUMAN	Keratin, type II cyt keletal 5	185.3	5.01187e-186	71	169.44	3.63078e-170	74	1.04225
MCM5	P33992|MCM5_HUMAN	DNA replication licensing factor MCM5	144.2	6.30957e-145	26	122.31	4.89779e-123	27	1.03846
PRKDC	P78527|PRKDC_HUMAN	DNA-dependent protein kinase catalytic subunit	250.38	4.16869e-251	124	233.44	3.63078e-234	128	1.03226
LAMC1	P11047|LAMC1_HUMAN	Laminin subunit gamma-1	226.82	1.51356e-227	67	207.14	7.24436e-208	69	1.02985
TINAGL1	Q9GZM7|TINAL_HUMAN	Tubulointerstitial nephritis antigen-like	178.13	7.4131e-179	36	158.65	2.23872e-159	37	1.02778
RPL13	P26373|RL13_HUMAN	60S rib omal protein L13	140.39	4.0738e-141	41	112.84	1.44544e-113	42	1.02439
RPL7A	P62424|RL7A_HUMAN	60S rib omal protein L7a	230.08	8.31764e-231	89	182.7	1.99526e-183	91	1.02247
KRT9	P35527|K1C9_HUMAN	Keratin, type I cyt keletal 9	309.34	0	143	263.19	6.45654e-264	146	1.02098
HIST2H2AB	Q8IUE6|H2A2B_HUMAN	Histone H2A type 2-B	233.02	9.54993e-234	101	192.05	8.91251e-193	103	1.0198
EFTUD2	Q15029|U5S1_HUMAN	116 kDa U5 small nuclear ribonucleoprotein component	207.38	4.16869e-208	53	158.49	3.23594e-159	54	1.01887
H2AFV	Q71UI9|H2AV_HUMAN	Histone H2A.V	143.55	2.81838e-144	81	123.22	6.0256e-124	82	1.01235
KRT1	P04264|K2C1_HUMAN	Keratin, type II cyt keletal 1	336.65	0	328	281.4	3.98107e-282	331	1.00915
ARHGEF2	Q92974|ARHG2_HUMAN	Rho guanine nucleotide exchange factor 2	66.53	2.95121e-67	2	54.36	4.36516e-55	2	1
ATP1B1	P05026|AT1B1_HUMAN	Sodium/potassium-transporting ATPase subunit beta-1	71.59	2.5704e-72	3	39.43	3.71535e-40	3	1
CAPZB	P47756|CAPZB_HUMAN	F-actin-capping protein subunit beta	60.21	6.16595e-61	2	37.99	1.02329e-38	2	1
CDK4	P11802|CDK4_HUMAN	Cyclin-dependent kinase 4	45.54	2.88403e-46	6	45.97	1.07152e-46	6	1
CRTAP	O75718|CRTAP_HUMAN	Cartilage-associated protein	57.95	1.12202e-58	7	62.9	1.25893e-63	7	1
CTNNA1	P35221|CTNA1_HUMAN	Catenin alpha-1	98.48	3.31131e-99	3	72.58	2.63027e-73	3	1
CTSC	P53634|CATC_HUMAN	Dipeptidyl peptidase 1	56.39	4.0738e-57	8	56.32	4.7863e-57	8	1
DDX47	Q9H0S4|DDX47_HUMAN	Probable ATP-dependent RNA helicase DDX47	98.12	7.58578e-99	2	81.83	1.47911e-82	2	1
DDX6	P26196|DDX6_HUMAN	Probable ATP-dependent RNA helicase DDX6	52.13	7.4131e-53	3	43.48	3.31131e-44	3	1
DNAJA1	P31689|DNJA1_HUMAN	DnaJ homolog subfamily A member 1	85.16	6.91831e-86	10	82.31	4.89779e-83	10	1
DRG1	Q9Y295|DRG1_HUMAN	Developmentally-regulated GTP-binding protein 1	84.01	9.77237e-85	6	64.93	1.1749e-65	6	1
EIF2AK2	P19525|E2AK2_HUMAN	Interferon-induced, double-stranded RNA-activated protein kinase	52.8	1.58489e-53	3	49.96	1.09648e-50	3	1
ELAVL1	Q15717|ELAV1_HUMAN	ELAV-like protein 1	44.81	1.54882e-45	3	29.46	3.46737e-30	3	1
GLA	P06280|AGAL_HUMAN	Alpha-galact idase A	87.11	7.76247e-88	7	68.69	2.04174e-69	7	1
GLT8D1	Q68CQ7|GL8D1_HUMAN	Glyc yltransferase 8 domain-containing protein 1	46.78	1.65959e-47	1	23.55	2.81838e-24	1	1
GNA13	Q14344|GNA13_HUMAN	Guanine nucleotide-binding protein subunit alpha-13	65.98	1.04713e-66	13	48.16	6.91831e-49	13	1
GPRC5A	Q8NFJ5|RAI3_HUMAN	Retinoic acid-induced protein 3	69.3	5.01187e-70	3	42.43	3.71535e-43	3	1
GYS1	P13807|GYS1_HUMAN	Glycogen [starch] synthase, muscle	60.77	1.69824e-61	6	58.99	1.02329e-59	6	1
HDLBP	Q00341|VIGLN_HUMAN	Vigilin	57.19	6.45654e-58	6	53.76	1.7378e-54	6	1
HSPA4	P34932|HSP74_HUMAN	Heat shock 70 kDa protein 4	67.39	4.0738e-68	4	67.26	5.49541e-68	4	1
IGHA1	P01876|IGHA1_HUMAN	Immunoglobulin heavy constant alpha 1	103.45	3.54813e-104	11	103.19	6.45654e-104	11	1
IL4I1	Q96RQ9|OXLA_HUMAN	L-amino-acid oxidase	56.03	9.33254e-57	3	92.67	2.13796e-93	3	1
IPO9	Q96P70|IPO9_HUMAN	Importin-9	66.79	1.62181e-67	1	69.36	4.36516e-70	1	1
LAMP2	P13473|LAMP2_HUMAN	Lys ome-associated membrane glycoprotein 2	61.59	2.5704e-62	6	45.47	3.38844e-46	6	1
LGALS1	P09382|LEG1_HUMAN	Galectin-1	69.29	5.12861e-70	8	70.16	6.91831e-71	8	1
LGALS3	P17931|LEG3_HUMAN	Galectin-3	23.31	4.89779e-24	3	46.72	1.90546e-47	3	1
MCAM	P43121|MUC18_HUMAN	Cell surface glycoprotein MUC18	115.28	5.24807e-116	5	65.19	6.45654e-66	5	1
NAA15	Q9BXJ9|NAA15_HUMAN	N-alpha-acetyltransferase 15, NatA auxiliary subunit	100.69	2.04174e-101	7	85.39	4.0738e-86	7	1
NOLC1	Q14978|NOLC1_HUMAN	Nucleolar and coiled-body ph phoprotein 1	42.63	2.34423e-43	1	32.64	2.29087e-33	1	1
NOP2	P46087|NOP2_HUMAN	Probable 28S rRNA (cyt ine(4447)-C(5))-methyltransferase	125.18	6.60693e-126	18	113.67	2.13796e-114	18	1
PCOLCE2	Q9UKZ9|PCOC2_HUMAN	Procollagen C-endopeptidase enhancer 2	28.72	1.90546e-29	3	50.96	1.09648e-51	3	1
PELP1	Q8IZL8|PELP1_HUMAN	Proline-, glutamic acid- and leucine-rich protein 1	28.62	2.39883e-29	1	28.36	4.36516e-29	1	1
PGD	P52209|6PGD_HUMAN	6-ph phogluconate dehydrogenase, decarboxylating	85.22	6.0256e-86	7	87.13	7.4131e-88	7	1
PI4K2A	Q9BTU6|P4K2A_HUMAN	Ph phatidylin itol 4-kinase type 2-alpha	27.76	1.7378e-28	1	29.89	1.28825e-30	1	1
PSMD4	P55036|PSMD4_HUMAN	26S proteasome non-ATPase regulatory subunit 4	41.84	1.44544e-42	2	54.87	1.34896e-55	2	1
RBMX	P38159|RBMX_HUMAN	RNA-binding motif protein, X chrom ome	64.56	2.75423e-65	3	55.66	2.18776e-56	3	1
RCC1	P18754|RCC1_HUMAN	Regulator of chrom ome condensation	104.13	7.4131e-105	6	97.24	5.7544e-98	6	1
RCC2	Q9P258|RCC2_HUMAN	Protein RCC2	20.11	7.76247e-21	1	29.66	2.18776e-30	1	1
RPA1	P27694|RFA1_HUMAN	Replication protein A 70 kDa DNA-binding subunit	179.58	2.63027e-180	27	174.52	3.01995e-175	27	1
RPL23	P62829|RL23_HUMAN	60S rib omal protein L23	70.05	8.91251e-71	6	65.94	1.14815e-66	6	1
RPL27A	P46776|RL27A_HUMAN	60S rib omal protein L27a	140.29	5.12861e-141	9	97.52	3.01995e-98	9	1
RPL28	P46779|RL28_HUMAN	60S rib omal protein L28	60.9	1.25893e-61	8	60.49	3.23594e-61	8	1
RPL3	P39023|RL3_HUMAN	60S rib omal protein L3	176.65	2.23872e-177	33	138.32	4.7863e-139	33	1
RPL4	P36578|RL4_HUMAN	60S rib omal protein L4	262.47	3.38844e-263	95	188.75	1.77828e-189	95	1
RPL9	P32969|RL9_HUMAN	60S rib omal protein L9	97.25	5.62341e-98	9	70.41	3.89045e-71	9	1
RPS23	P62266|RS23_HUMAN	40S rib omal protein S23	128.84	1.44544e-129	6	84.89	1.28825e-85	6	1
SEC16A	O15027|SC16A_HUMAN	Protein transport protein Sec16A	32.61	2.45471e-33	4	36.65	2.23872e-37	4	1
SEP2	Q15019|SEPT2_HUMAN	Septin-2	85.92	1.20226e-86	7	68	1e-68	7	1
SMC2	O95347|SMC2_HUMAN	Structural maintenance of chrom omes protein 2	72.03	9.33254e-73	6	58.12	7.58578e-59	6	1
SRSF3	P84103|SRSF3_HUMAN	Serine/arginine-rich splicing factor 3	98.36	4.36516e-99	5	72.43	3.71535e-73	5	1
SSRP1	Q08945|SSRP1_HUMAN	FACT complex subunit SSRP1	71.05	8.91251e-72	8	92.81	1.54882e-93	8	1
TEX10	Q9NXF1|TEX10_HUMAN	Testis-expressed protein 10	59.99	1.02329e-60	1	49.23	5.88844e-50	1	1
TRA2B	P62995|TRA2B_HUMAN	Transformer-2 protein homolog beta	21.9	1.25893e-22	1	37.18	6.60693e-38	1	1
TRIM25	Q14258|TRI25_HUMAN	E3 ubiquitin/ISG15 ligase TRIM25	101.4	3.98107e-102	5	98.48	3.31131e-99	5	1
UGP2	Q16851|UGPA_HUMAN	UTP--gluc e-1-ph phate uridylyltransferase	59.74	1.8197e-60	4	66.87	1.34896e-67	4	1
VCL	P18206|VINC_HUMAN	Vinculin	140.57	2.69153e-141	14	119.09	8.12831e-120	14	1
XP32	Q5T750|XP32_HUMAN	Skin-specific protein 32	27.67	2.13796e-28	2	21.99	1.02329e-22	2	1
HBA1	P69905|HBA_HUMAN	Hemoglobin subunit alpha	235.81	1.54882e-236	179	201.74	1.8197e-202	178	0.994413
PDCD6IP	Q8WUM4|PDC6I_HUMAN	Programmed cell death 6-interacting protein	254.03	9.33254e-255	90	227.14	7.24436e-228	89	0.988889
HIST1H2AC	Q93077|H2A1C_HUMAN	Histone H2A type 1-C	224.86	1.38038e-225	141	181.92	1.20226e-182	139	0.985816
APOA1	P02647|APOA1_HUMAN	Apolipoprotein A-I	215.38	4.16869e-216	92	196.37	4.2658e-197	90	0.978261
LDHB	P07195|LDHB_HUMAN	L-lactate dehydrogenase B chain	179.69	2.04174e-180	45	161.35	4.46684e-162	44	0.977778
MFGE8	Q08431|MFGM_HUMAN	Lactadherin	259.95	1.12202e-260	193	225.67	2.13796e-226	188	0.974093
HNRNPU	Q00839|HNRPU_HUMAN	Heterogeneous nuclear ribonucleoprotein U	211.67	2.13796e-212	36	152.49	3.23594e-153	35	0.972222
SLC3A2	P08195|4F2_HUMAN	4F2 cell-surface antigen heavy chain	249.56	2.75423e-250	90	193.7	1.99526e-194	87	0.966667
VARS	P26640|SYVC_HUMAN	Valine--tRNA ligase	192.57	2.69153e-193	29	182.03	9.33254e-183	28	0.965517
BSG	P35613|BASI_HUMAN	Basigin	134.85	1.41254e-135	26	105.32	4.7863e-106	25	0.961538
KRT2	P35908|K22E_HUMAN	Keratin, type II cyt keletal 2 epidermal	292.27	5.37032e-293	200	260.5	3.16228e-261	192	0.96
HIST1H1B	P16401|H15_HUMAN	Histone H1.5	169.72	1.90546e-170	88	155.11	7.76247e-156	84	0.954545
ITGB1	P05556|ITB1_HUMAN	Integrin beta-1	227.28	5.24807e-228	110	189.37	4.2658e-190	105	0.954545
GNB2	P62879|GBB2_HUMAN	Guanine nucleotide-binding protein G(I)/G(S)/G(T) subunit beta-2	94.91	1.23027e-95	20	94.01	9.77237e-95	19	0.95
HP1BP3	Q5SSJ5|HP1B3_HUMAN	Heterochromatin protein 1-binding protein 3	159.65	2.23872e-160	20	131.02	9.54993e-132	19	0.95
RPL17	P18621|RL17_HUMAN	60S rib omal protein L17	146.71	1.94984e-147	18	98.5	3.16228e-99	17	0.944444
SERPINE1	P05121|PAI1_HUMAN	Plasminogen activator inhibitor 1	138.29	5.12861e-139	18	134.08	8.31764e-135	17	0.944444
LAMB1	P07942|LAMB1_HUMAN	Laminin subunit beta-1	232.8	1.58489e-233	81	234.14	7.24436e-235	76	0.938272
HIST1H1D	P16402|H13_HUMAN	Histone H1.3	184.62	2.39883e-185	103	158.51	3.0903e-159	96	0.932039
KRT17	Q04695|K1C17_HUMAN	Keratin, type I cyt keletal 17	122.83	1.47911e-123	44	119.37	4.2658e-120	41	0.931818
CLTC	Q00610|CLH1_HUMAN	Clathrin heavy chain 1	365.76	0	412	313.41	0	383	0.929612
TPI1	P60174|TPIS_HUMAN	Tri eph phate isomerase	187.64	2.29087e-188	41	167.49	3.23594e-168	38	0.926829
PPP2R2A	P63151|2ABA_HUMAN	Serine/threonine-protein ph phatase 2A 55 kDa regulatory subunit B alpha isoform	134.13	7.4131e-135	13	110.15	7.07946e-111	12	0.923077
RPL11	P62913|RL11_HUMAN	60S rib omal protein L11	112.91	1.23027e-113	13	104.73	1.86209e-105	12	0.923077
HIST1H1C	P16403|H12_HUMAN	Histone H1.2	184.62	2.39883e-185	103	158.25	5.62341e-159	95	0.92233
HIST1H4A	P62805|H4_HUMAN	Histone H4	225.72	1.90546e-226	308	194.08	8.31764e-195	283	0.918831
PRDX2	P32119|PRDX2_HUMAN	Peroxiredoxin-2	86.72	1.90546e-87	12	75.94	1.14815e-76	11	0.916667
PFN1	P07737|PROF1_HUMAN	Profilin-1	151.43	3.71535e-152	24	146.18	6.60693e-147	22	0.916667
EHD1	Q9H4M9|EHD1_HUMAN	EH domain-containing protein 1	169.35	4.46684e-170	35	149.37	4.2658e-150	32	0.914286
GNAS2	P63092|GNAS2_HUMAN	Guanine nucleotide-binding protein G(s) subunit alpha isoforms short	153.52	3.01995e-154	23	125.1	7.94328e-126	21	0.913043
GNAS1	Q5JWF2|GNAS1_HUMAN	Guanine nucleotide-binding protein G(s) subunit alpha isoforms XLas	153.52	3.01995e-154	23	125.1	7.94328e-126	21	0.913043
KRT14	P02533|K1C14_HUMAN	Keratin, type I cyt keletal 14	180.56	2.75423e-181	67	148.57	2.69153e-149	61	0.910448
RPL21	P46778|RL21_HUMAN	60S rib omal protein L21	113.04	9.12011e-114	11	83.8	1.58489e-84	10	0.909091
HEXB	P07686|HEXB_HUMAN	Beta-hex aminidase subunit beta	166.58	2.63027e-167	22	121.96	1.09648e-122	20	0.909091
RPS26	P62854|RS26_HUMAN	40S rib omal protein S26	140	1e-140	22	122.18	6.60693e-123	20	0.909091
RPL18	Q07020|RL18_HUMAN	60S rib omal protein L18	180.83	1.47911e-181	33	132.03	9.33254e-133	30	0.909091
IQGAP1	P46940|IQGA1_HUMAN	Ras GTPase-activating-like protein IQGAP1	215.22	6.0256e-216	42	152.45	3.54813e-153	38	0.904762
ACSL4	O60488|ACSL4_HUMAN	Long-chain-fatty-acid--CoA ligase 4	123.8	1.58489e-124	10	104.09	8.12831e-105	9	0.9
KRT18	P05783|K1C18_HUMAN	Keratin, type I cyt keletal 18	56.73	1.86209e-57	10	49.99	1.02329e-50	9	0.9
PCNA	P12004|PCNA_HUMAN	Proliferating cell nuclear antigen	71.83	1.47911e-72	10	95.96	1.09648e-96	9	0.9
MCM3	P25205|MCM3_HUMAN	DNA replication licensing factor MCM3	199.54	2.88403e-200	20	151.37	4.2658e-152	18	0.9
MSN	P26038|MOES_HUMAN	Moesin	114.03	9.33254e-115	29	123.9	1.25893e-124	26	0.896552
HIST1H2BM	Q99879|H2B1M_HUMAN	Histone H2B type 1-M	197.97	1.07152e-198	181	176.63	2.34423e-177	162	0.895028
DNAJB11	Q9UBS4|DJB11_HUMAN	DnaJ homolog subfamily B member 11	90.42	3.80189e-91	9	65.73	1.86209e-66	8	0.888889
FTL	P02792|FRIL_HUMAN	Ferritin light chain	88.38	4.16869e-89	9	88.01	9.77237e-89	8	0.888889
RBBP7	Q16576|RBBP7_HUMAN	Histone-binding protein RBBP7	129.38	4.16869e-130	9	102.74	1.8197e-103	8	0.888889
RPL35	P42766|RL35_HUMAN	60S rib omal protein L35	86.37	4.2658e-87	9	49.24	5.7544e-50	8	0.888889
NME2	P22392|NDKB_HUMAN	Nucle ide diph phate kinase B	92.24	5.7544e-93	17	87.94	1.14815e-88	15	0.882353
FBLN1	P23142|FBLN1_HUMAN	Fibulin-1	150.16	6.91831e-151	33	118.22	6.0256e-119	29	0.878788
HNRNPAB	Q99729|ROAA_HUMAN	Heterogeneous nuclear ribonucleoprotein A/B	65.91	1.23027e-66	8	68.56	2.75423e-69	7	0.875
LAMA1	P25391|LAMA1_HUMAN	Laminin subunit alpha-1	110.96	1.09648e-111	8	83.48	3.31131e-84	7	0.875
RPL29	P47914|RL29_HUMAN	60S rib omal protein L29	74.45	3.54813e-75	8	66.75	1.77828e-67	7	0.875
RPLP2	P05387|RLA2_HUMAN	60S acidic rib omal protein P2	110.41	3.89045e-111	8	99.06	8.70964e-100	7	0.875
SDC4	P31431|SDC4_HUMAN	Syndecan-4	58.61	2.45471e-59	8	88.14	7.24436e-89	7	0.875
STOM	P27105|STOM_HUMAN	Erythrocyte band 7 integral membrane protein	95.11	7.76247e-96	8	74.67	2.13796e-75	7	0.875
WDR1	O75083|WDR1_HUMAN	WD repeat-containing protein 1	68.02	9.54993e-69	8	87.42	3.80189e-88	7	0.875
MCM4	P33991|MCM4_HUMAN	DNA replication licensing factor MCM4	138.6	2.51189e-139	16	103.89	1.28825e-104	14	0.875
F10	P00742|FA10_HUMAN	Coagulation factor X	187.83	1.47911e-188	38	161.47	3.38844e-162	33	0.868421
HBB	P68871|HBB_HUMAN	Hemoglobin subunit beta	261.11	7.76247e-262	258	221.6	2.51189e-222	224	0.868217
TTR	P02766|TTHY_HUMAN	Transthyretin	153.91	1.23027e-154	15	120.12	7.58578e-121	13	0.866667
PROZ	P22891|PROZ_HUMAN	Vitamin K-dependent protein Z	168.67	2.13796e-169	22	139.14	7.24436e-140	19	0.863636
CLTA	P09496|CLCA_HUMAN	Clathrin light chain A	64.77	1.69824e-65	7	66.87	1.34896e-67	6	0.857143
GDI2	P50395|GDIB_HUMAN	Rab GDP dissociation inhibitor beta	51.2	6.30957e-52	7	75.44	3.63078e-76	6	0.857143
MMP9	P14780|MMP9_HUMAN	Matrix metalloproteinase-9	147.06	8.70964e-148	7	115.35	4.46684e-116	6	0.857143
RPL19	P84098|RL19_HUMAN	60S rib omal protein L19	109.66	2.18776e-110	7	69.83	1.47911e-70	6	0.857143
SLC38A2	Q96QD8|S38A2_HUMAN	Sodium-coupled neutral amino acid transporter 2	115.86	1.38038e-116	7	102.14	7.24436e-103	6	0.857143
CDC42	P60953|CDC42_HUMAN	Cell division control protein 42 homolog	104.83	1.47911e-105	14	85.98	1.04713e-86	12	0.857143
HP	P00738|HPT_HUMAN	Haptoglobin	137.1	7.94328e-138	14	94.22	6.0256e-95	12	0.857143
PGAM1	P18669|PGAM1_HUMAN	Ph phoglycerate mutase 1	101.5	3.16228e-102	14	104.02	9.54993e-105	12	0.857143
CD9	P21926|CD9_HUMAN	CD9 antigen	165.9	1.25893e-166	48	141.16	6.91831e-142	41	0.854167
CD44	P16070|CD44_HUMAN	CD44 antigen	125.99	1.02329e-126	25	100.56	2.75423e-101	21	0.84
HIST1H3A	P68431|H31_HUMAN	Histone H3.1	178.94	1.14815e-179	129	153.57	2.69153e-154	108	0.837209
ALDH9A1	P49189|AL9A1_HUMAN	4-trimethylaminobutyraldehyde dehydrogenase	92.88	1.31826e-93	6	77.67	2.13796e-78	5	0.833333
CCDC80	Q76M96|CCD80_HUMAN	Coiled-coil domain-containing protein 80	86.19	6.45654e-87	6	77.8	1.58489e-78	5	0.833333
HEXA	P06865|HEXA_HUMAN	Beta-hex aminidase subunit alpha	47.02	9.54993e-48	6	60.25	5.62341e-61	5	0.833333
MME	P08473|NEP_HUMAN	Neprilysin	62.86	1.38038e-63	6	44.56	2.75423e-45	5	0.833333
SLC29A1	Q99808|S29A1_HUMAN	Equilibrative nucle ide transporter 1	86.92	1.20226e-87	6	70.18	6.60693e-71	5	0.833333
EPHB2	P29323|EPHB2_HUMAN	Ephrin type-B receptor 2	79.3	5.01187e-80	12	62.05	8.91251e-63	10	0.833333
RPL15	P61313|RL15_HUMAN	60S rib omal protein L15	136.11	7.76247e-137	18	96.43	3.71535e-97	15	0.833333
ITGA3	P26006|ITA3_HUMAN	Integrin alpha-3	207.54	2.88403e-208	84	172.98	1.04713e-173	70	0.833333
ATP1B3	P54709|AT1B3_HUMAN	Sodium/potassium-transporting ATPase subunit beta-3	106.41	3.89045e-107	17	97.5	3.16228e-98	14	0.823529
EDIL3	O43854|EDIL3_HUMAN	EGF-like repeat and discoidin I-like domain-containing protein 3	248.62	2.39883e-249	100	198.98	1.04713e-199	82	0.82
CLSTN1	O94985|CSTN1_HUMAN	Calsyntenin-1	97.52	3.01995e-98	11	92.52	3.01995e-93	9	0.818182
EIF5A	P63241|IF5A1_HUMAN	Eukaryotic translation initiation factor 5A-1	81.09	8.12831e-82	11	89.17	6.76083e-90	9	0.818182
HBD	P02042|HBD_HUMAN	Hemoglobin subunit delta	209.52	3.01995e-210	164	175.15	7.07946e-176	134	0.817073
RPL10	P27635|RL10_HUMAN	60S rib omal protein L10	127.94	1.14815e-128	16	62.51	3.0903e-63	13	0.8125
GNAI3	P08754|GNAI3_HUMAN	Guanine nucleotide-binding protein G(k) subunit alpha	136.11	7.76247e-137	32	147.06	8.70964e-148	26	0.8125
IGKC	P01834|IGKC_HUMAN	Immunoglobulin kappa constant	152.53	2.95121e-153	21	109.3	5.01187e-110	17	0.809524
AFP	P02771|FETA_HUMAN	Alpha-fetoprotein	64.07	8.51138e-65	5	82.03	9.33254e-83	4	0.8
AP3B1	O00203|AP3B1_HUMAN	AP-3 complex subunit beta-1	78.53	2.95121e-79	5	51.77	1.69824e-52	4	0.8
IPO4	Q8TEX9|IPO4_HUMAN	Importin-4	119.52	3.01995e-120	5	98.96	1.09648e-99	4	0.8
PDXK	O00764|PDXK_HUMAN	Pyridoxal kinase	120.38	4.16869e-121	5	74.25	5.62341e-75	4	0.8
PR 1	P07225|PR _HUMAN	Vitamin K-dependent protein S	111.77	1.69824e-112	10	81.24	5.7544e-82	8	0.8
GNB1	P62873|GBB1_HUMAN	Guanine nucleotide-binding protein G(I)/G(S)/G(T) subunit beta-1	175.93	1.1749e-176	30	128.08	8.31764e-129	24	0.8
RAB5C	P51148|RAB5C_HUMAN	Ras-related protein Rab-5C	132.51	3.0903e-133	14	97.5	3.16228e-98	11	0.785714
H2AFY	O75367|H2AY_HUMAN	Core histone macro-H2A.1	199.38	4.16869e-200	55	162.01	9.77237e-163	43	0.781818
SLC39A14	Q15043|S39AE_HUMAN	Zinc transporter ZIP14	125.95	1.12202e-126	9	101.15	7.07946e-102	7	0.777778
NID2	Q14112|NID2_HUMAN	Nidogen-2	193.32	4.7863e-194	40	177.94	1.14815e-178	31	0.775
EPHA2	P29317|EPHA2_HUMAN	Ephrin type-A receptor 2	93.04	9.12011e-94	13	75.41	3.89045e-76	10	0.769231
FN1	P02751|FINC_HUMAN	Fibronectin	462.44	0	917	356.25	0	702	0.76554
MVP	Q14764|MVP_HUMAN	Major vault protein	263.87	1.34896e-264	92	206.34	4.57088e-207	70	0.76087
AP1G1	O43747|AP1G1_HUMAN	AP-1 complex subunit gamma-1	46.96	1.09648e-47	4	68.86	1.38038e-69	3	0.75
ASS1	P00966|ASSY_HUMAN	Arginin uccinate synthase	54.4	3.98107e-55	4	55.98	1.04713e-56	3	0.75
HNRNPH3	P31942|HNRH3_HUMAN	Heterogeneous nuclear ribonucleoprotein H3	28.82	1.51356e-29	4	57.14	7.24436e-58	3	0.75
PDGFC	Q9NRA1|PDGFC_HUMAN	Platelet-derived growth factor C	49.71	1.94984e-50	4	32.14	7.24436e-33	3	0.75
PSMB8	P28062|PSB8_HUMAN	Proteasome subunit beta type-8	62.23	5.88844e-63	4	40.73	1.86209e-41	3	0.75
HNRNPL	P14866|HNRPL_HUMAN	Heterogeneous nuclear ribonucleoprotein L	88.46	3.46737e-89	12	98.82	1.51356e-99	9	0.75
RSL1D1	O76021|RL1D1_HUMAN	Rib omal L1 domain-containing protein 1	158.35	4.46684e-159	16	102.21	6.16595e-103	12	0.75
AP2A1	O95782|AP2A1_HUMAN	AP-2 complex subunit alpha-1	78.1	7.94328e-79	7	101.44	3.63078e-102	5	0.714286
CNP	P09543|CN37_HUMAN	2',3'-cyclic-nucleotide 3'-ph phodiesterase	150.92	1.20226e-151	14	100.34	4.57088e-101	10	0.714286
STAU1	O95793|STAU1_HUMAN	Double-stranded RNA-binding protein Staufen homolog 1	136.95	1.12202e-137	14	100.12	7.58578e-101	10	0.714286
GCN1	Q92616|GCN1_HUMAN	eIF-2-alpha kinase activator GCN1	206.61	2.45471e-207	21	131.92	1.20226e-132	15	0.714286
IGSF8	Q969P0|IGSF8_HUMAN	Immunoglobulin superfamily member 8	163.17	6.76083e-164	28	135.49	3.23594e-136	20	0.714286
ANXA7	P20073|ANXA7_HUMAN	Annexin A7	71.64	2.29087e-72	10	74.7	1.99526e-75	7	0.7
RBBP4	Q09028|RBBP4_HUMAN	Histone-binding protein RBBP4	114.48	3.31131e-115	10	93.11	7.76247e-94	7	0.7
SLC2A1	P11166|GTR1_HUMAN	Solute carrier family 2, facilitated gluc e transporter member 1	64.51	3.0903e-65	10	53.98	1.04713e-54	7	0.7
ANXA5	P08758|ANXA5_HUMAN	Annexin A5	215.44	3.63078e-216	75	188.5	3.16228e-189	52	0.693333
RAC1	P63000|RAC1_HUMAN	Ras-related C3 botulinum toxin substrate 1	86.12	7.58578e-87	16	79.03	9.33254e-80	11	0.6875
RAB2A	P61019|RAB2A_HUMAN	Ras-related protein Rab-2A	70.01	9.77237e-71	3	42.24	5.7544e-43	2	0.666667
SLC16A3	O15427|MOT4_HUMAN	Monocarboxylate transporter 4	85.46	3.46737e-86	3	35.36	4.36516e-36	2	0.666667
AIMP1	Q12904|AIMP1_HUMAN	Aminoacyl tRNA synthase complex-interacting multifunctional protein 1	70.67	2.13796e-71	6	49.75	1.77828e-50	4	0.666667
MTREX	P42285|MTREX_HUMAN	Ex ome RNA helicase MTR4	77.88	1.31826e-78	6	65.82	1.51356e-66	4	0.666667
NRAS	P01111|RASN_HUMAN	GTPase NRas	80.93	1.1749e-81	6	55.11	7.76247e-56	4	0.666667
TSPAN3	O60637|TSN3_HUMAN	Tetraspanin-3	77.9	1.25893e-78	6	62.96	1.09648e-63	4	0.666667
NT5E	P21589|5NTD_HUMAN	5'-nucleotidase	118.08	8.31764e-119	9	96.04	9.12011e-97	6	0.666667
GRN	P28799|GRN_HUMAN	Granulins	115.27	5.37032e-116	12	87.16	6.91831e-88	8	0.666667
SLC44A2	Q8IWA5|CTL2_HUMAN	Choline transporter-like protein 2	93	1e-93	12	78.1	7.94328e-79	8	0.666667
ANXA1	P04083|ANXA1_HUMAN	Annexin A1	167.21	6.16595e-168	24	154.07	8.51138e-155	16	0.666667
RPL18A	Q02543|RL18A_HUMAN	60S rib omal protein L18a	121	1e-121	30	104.69	2.04174e-105	20	0.666667
PRPF8	Q6P2Q9|PRP8_HUMAN	Pre-mRNA-processing-splicing factor 8	238.54	2.88403e-239	73	147.18	6.60693e-148	47	0.643836
GPI	P06744|G6PI_HUMAN	Gluc e-6-ph phate isomerase	133.31	4.89779e-134	13	128.22	6.0256e-129	8	0.615385
PSAP	P07602|SAP_HUMAN	Pr ap in	193.28	5.24807e-194	33	146.31	4.89779e-147	20	0.606061
RPL27	P61353|RL27_HUMAN	60S rib omal protein L27	123.38	4.16869e-124	33	91.82	1.51356e-92	20	0.606061
GNAI2	P04899|GNAI2_HUMAN	Guanine nucleotide-binding protein G(i) subunit alpha-2	182.82	1.51356e-183	48	151.5	3.16228e-152	29	0.604167
LUC7L2	Q9Y383|LC7L2_HUMAN	Putative RNA-binding protein Luc7-like 2	88.51	3.0903e-89	5	73.99	1.02329e-74	3	0.6
SNRPD3	P62318|SMD3_HUMAN	Small nuclear ribonucleoprotein Sm D3	61.81	1.54882e-62	5	55.7	1.99526e-56	3	0.6
SRM	P19623|SPEE_HUMAN	Spermidine synthase	47.87	1.34896e-48	5	30.1	7.94328e-31	3	0.6
TFPI	P10646|TFPI1_HUMAN	Tissue factor pathway inhibitor	49.9	1.25893e-50	5	30.8	1.58489e-31	3	0.6
CD59	P13987|CD59_HUMAN	CD59 glycoprotein	104.94	1.14815e-105	10	42.02	9.54993e-43	6	0.6
NOP56	O00567|NOP56_HUMAN	Nucleolar protein 56	145.73	1.86209e-146	15	72.14	7.24436e-73	9	0.6
ANXA11	P50995|ANX11_HUMAN	Annexin A11	153.94	1.14815e-154	17	107.97	1.07152e-108	10	0.588235
MYO1C	O00159|MYO1C_HUMAN	Unconventional my in-Ic	181.01	9.77237e-182	29	121.14	7.24436e-122	17	0.586207
THY1	P04216|THY1_HUMAN	Thy-1 membrane glycoprotein	92.51	3.0903e-93	12	68.59	2.5704e-69	7	0.583333
NID1	P14543|NID1_HUMAN	Nidogen-1	161.72	1.90546e-162	24	113.19	6.45654e-114	14	0.583333
ANXA2	P07355|ANXA2_HUMAN	Annexin A2	285.55	2.81838e-286	139	223.8	1.58489e-224	81	0.582734
ANXA6	P08133|ANXA6_HUMAN	Annexin A6	161.17	6.76083e-162	26	102.19	6.45654e-103	15	0.576923
UAP1	Q16222|UAP1_HUMAN	UDP-N-acetylhex amine pyroph phorylase	75.37	4.2658e-76	7	71.67	2.13796e-72	4	0.571429
COL4A2	P08572|CO4A2_HUMAN	Collagen alpha-2(IV) chain	121.96	1.09648e-122	16	89.21	6.16595e-90	9	0.5625
TKT	P29401|TKT_HUMAN	Transketolase	181.83	1.47911e-182	25	162.75	1.77828e-163	14	0.56
EHD4	Q9H223|EHD4_HUMAN	EH domain-containing protein 4	137.7	1.99526e-138	34	123.38	4.16869e-124	19	0.558824
DAG1	Q14118|DAG1_HUMAN	Dystroglycan	81.58	2.63027e-82	9	64.95	1.12202e-65	5	0.555556
CPNE3	O75131|CPNE3_HUMAN	Copine-3	165.59	2.5704e-166	18	107.7	1.99526e-108	10	0.555556
ALDH7A1	P49419|AL7A1_HUMAN	Alpha-aminoadipic semialdehyde dehydrogenase	111.05	8.91251e-112	11	73.35	4.46684e-74	6	0.545455
F2	P00734|THRB_HUMAN	Prothrombin	287.62	2.39883e-288	69	189.52	3.01995e-190	35	0.507246
SRP14	P37108|SRP14_HUMAN	Signal recognition particle 14 kDa protein	52.43	3.71535e-53	2	52.51	3.0903e-53	1	0.5
TSG101	Q99816|TS101_HUMAN	Tumor susceptibility gene 101 protein	28.02	9.54993e-29	2	36.95	1.12202e-37	1	0.5
UCHL1	P09936|UCHL1_HUMAN	Ubiquitin carboxyl-terminal hydrolase isozyme L1	37.97	1.07152e-38	2	22.74	1.8197e-23	1	0.5
CDCP1	Q9H5V8|CDCP1_HUMAN	CUB domain-containing protein 1	43.4	3.98107e-44	4	36.3	5.01187e-37	2	0.5
RAP2B	P61225|RAP2B_HUMAN	Ras-related protein Rap-2b	74.6	2.51189e-75	4	46.49	3.23594e-47	2	0.5
TUBGCP3	Q96CW5|GCP3_HUMAN	Gamma-tubulin complex component 3	63.3	5.01187e-64	6	62.75	1.77828e-63	3	0.5
ANXA4	P09525|ANXA4_HUMAN	Annexin A4	92.48	3.31131e-93	8	42.23	5.88844e-43	4	0.5
VIM	P08670|VIME_HUMAN	Vimentin	55.77	1.69824e-56	8	32.58	2.63027e-33	4	0.5
FBL	P22087|FBRL_HUMAN	rRNA 2'-O-methyltransferase fibrillarin	120.05	8.91251e-121	10	56	1e-56	5	0.5
IGF2R	P11717|MPRI_HUMAN	Cation-independent mann e-6-ph phate receptor	101.07	8.51138e-102	10	39.14	7.24436e-40	5	0.5
SLC44A1	Q8WWI5|CTL1_HUMAN	Choline transporter-like protein 1	111.79	1.62181e-112	10	80.76	1.7378e-81	5	0.5
SRSF1	Q07955|SRSF1_HUMAN	Serine/arginine-rich splicing factor 1	113.54	2.88403e-114	12	53.35	4.46684e-54	6	0.5
CPNE1	Q99829|CPNE1_HUMAN	Copine-1	170.66	2.18776e-171	15	112.19	6.45654e-113	7	0.466667
RAB7A	P51149|RAB7A_HUMAN	Ras-related protein Rab-7a	167.16	6.91831e-168	30	95.95	1.12202e-96	14	0.466667
SPP2	Q13103|SPP24_HUMAN	Secreted ph phoprotein 24	133.03	9.33254e-134	13	94.94	1.14815e-95	6	0.461538
ATP1A1	P05023|AT1A1_HUMAN	Sodium/potassium-transporting ATPase subunit alpha-1	225.64	2.29087e-226	63	144.94	1.14815e-145	29	0.460317
H1F0	P07305|H10_HUMAN	Histone H1.0	87.71	1.94984e-88	9	42.06	8.70964e-43	4	0.444444
IST1	P53990|IST1_HUMAN	IST1 homolog	88.92	1.20226e-89	9	80.44	3.63078e-81	4	0.444444
TNC	P24821|TENA_HUMAN	Tenascin	237.55	2.81838e-238	70	171.94	1.14815e-172	31	0.442857
ABCF1	Q8NE71|ABCF1_HUMAN	ATP-binding cassette sub-family F member 1	91.95	1.12202e-92	7	51.47	3.38844e-52	3	0.428571
COL18A1	P39060|COIA1_HUMAN	Collagen alpha-1(XVIII) chain	124.08	8.31764e-125	12	81.27	5.37032e-82	5	0.416667
NOP58	Q9Y2X3|NOP58_HUMAN	Nucleolar protein 58	132.18	6.60693e-133	12	65.05	8.91251e-66	5	0.416667
SNX6	Q9UNH7|SNX6_HUMAN	Sorting nexin-6	45.51	3.0903e-46	5	44.17	6.76083e-45	2	0.4
CTNNB1	P35222|CTNB1_HUMAN	Catenin beta-1	88.07	8.51138e-89	10	63.05	8.91251e-64	4	0.4
HLA-A	P04439|1A03_HUMAN	HLA class I histocompatibility antigen, A-3 alpha chain	188.02	9.54993e-189	45	123.43	3.71535e-124	18	0.4
TOP1	P11387|TOP1_HUMAN	DNA topoisomerase 1	131.48	3.31131e-132	28	96.23	5.88844e-97	11	0.392857
LAMP1	P11279|LAMP1_HUMAN	Lys ome-associated membrane glycoprotein 1	109.12	7.58578e-110	13	65.76	1.7378e-66	5	0.384615
SLC7A5	Q01650|LAT1_HUMAN	Large neutral amino acids transporter small subunit 1	121.45	3.54813e-122	13	74.64	2.29087e-75	5	0.384615
MMS19	Q96T76|MMS19_HUMAN	MMS19 nucleotide excision repair protein homolog	103.35	4.46684e-104	3	53.32	4.7863e-54	1	0.333333
TOP2A	P11388|TOP2A_HUMAN	DNA topoisomerase 2-alpha	55.74	1.8197e-56	3	24.4	3.98107e-25	1	0.333333
U2AF1	Q01081|U2AF1_HUMAN	Splicing factor U2AF 35 kDa subunit	43.82	1.51356e-44	3	20.17	6.76083e-21	1	0.333333
JUP	P14923|PLAK_HUMAN	Junction plakoglobin	58.98	1.04713e-59	6	27.63	2.34423e-28	2	0.333333
NQO1	P15559|NQO1_HUMAN	NAD(P)H dehydrogenase [quinone] 1	69.78	1.65959e-70	12	56.1	7.94328e-57	4	0.333333
ITGAV	P06756|ITAV_HUMAN	Integrin alpha-V	189.62	2.39883e-190	29	118.84	1.44544e-119	9	0.310345
HTRA1	Q92743|HTRA1_HUMAN	Serine protease HTRA1	139.76	1.7378e-140	10	38.18	6.60693e-39	3	0.3
DDX21	Q9NR30|DDX21_HUMAN	Nucleolar RNA helicase 2	205.33	4.67735e-206	28	96.15	7.07946e-97	8	0.285714
PTK7	Q13308|PTK7_HUMAN	Inactive tyr ine-protein kinase 7	113.51	3.0903e-114	11	35.76	1.7378e-36	3	0.272727
RPL32	P62910|RL32_HUMAN	60S rib omal protein L32	111.9	1.25893e-112	11	37.45	3.54813e-38	3	0.272727
CD97	P48960|CD97_HUMAN	CD97 antigen	70.31	4.89779e-71	4	38.42	3.80189e-39	1	0.25
DHX16	O60231|DHX16_HUMAN	Pre-mRNA-splicing factor ATP-dependent RNA helicase DHX16	81.36	4.36516e-82	4	25.63	2.34423e-26	1	0.25
SDC1	P18827|SDC1_HUMAN	Syndecan-1	53.03	9.33254e-54	4	50.87	1.34896e-51	1	0.25
ATP2B1	P20020|AT2B1_HUMAN	Plasma membrane calcium-transporting ATPase 1	103.13	7.4131e-104	8	36.28	5.24807e-37	2	0.25
CTNND1	O60716|CTND1_HUMAN	Catenin delta-1	106.06	8.70964e-107	8	38.16	6.91831e-39	2	0.25
HNRNPUL1	Q9BUJ2|HNRL1_HUMAN	Heterogeneous nuclear ribonucleoprotein U-like protein 1	101.58	2.63027e-102	5	28.77	1.69824e-29	1	0.2
MYADM	Q96S97|MYADM_HUMAN	Myeloid-associated differentiation marker	38.36	4.36516e-39	5	32.98	1.04713e-33	1	0.2
MDK	P21741|MK_HUMAN	Midkine	98.1	7.94328e-99	11	33.11	7.76247e-34	2	0.181818
BMP1	P13497|BMP1_HUMAN	Bone morphogenetic protein 1	91.34	4.57088e-92	17	30.01	9.77237e-31	3	0.176471
L1CAM	P32004|L1CAM_HUMAN	Neural cell adhesion molecule L1	77.78	1.65959e-78	6	42.98	1.04713e-43	1	0.166667
SRSF6	Q13247|SRSF6_HUMAN	Serine/arginine-rich splicing factor 6	53.8	1.58489e-54	6	22.81	1.54882e-23	1	0.166667
NCSTN	Q92542|NICA_HUMAN	Nicastrin	108.05	8.91251e-109	18	38.35	4.46684e-39	3	0.166667
MYOF	Q9NZM1|MYOF_HUMAN	Myoferlin	172.97	1.07152e-173	30	63.59	2.5704e-64	5	0.166667
IGHM	P01871|IGHM_HUMAN	Immunoglobulin heavy constant mu	147.03	9.33254e-148	13	26.35	4.46684e-27	2	0.153846
C1S	P09871|C1S_HUMAN	Complement C1s subcomponent	92.77	1.69824e-93	7	35.95	1.12202e-36	1	0.142857
RPL22	P35268|RL22_HUMAN	60S rib omal protein L22	93.5	3.16228e-94	7	30.69	2.04174e-31	1	0.142857
CSPG4	Q6UVK1|CSPG4_HUMAN	Chondroitin sulfate proteoglycan 4	143.35	4.46684e-144	21	47.76	1.7378e-48	3	0.142857
ITGA2	P17301|ITA2_HUMAN	Integrin alpha-2	92.26	5.49541e-93	8	22.85	1.41254e-23	1	0.125
PRNP	P04156|PRIO_HUMAN	Major prion protein	67.28	5.24807e-68	8	23.08	8.31764e-24	1	0.125
SMARCA5	O60264|SMCA5_HUMAN	SWI/SNF-related matrix-associated actin-dependent regulator of chromatin subfamily A member 5	76.1	7.94328e-77	8	20.16	6.91831e-21	1	0.125
