# Supplementary material for: Extracellular vesicles enriched in connexin 43 promote a senescent phenotype in bone and synovial cells contributing to osteoarthritis progression
Source: Cell Death Dis. 2022 Aug 5;13(8):681. doi: 10.1038/s41419-022-05089-w (PMC9355945; doi:10.1038/s41419-022-05089-w)
Supplement: Supplementary file 11 — Table S4 [file 41419_2022_5089_MOESM11_ESM.xlsx]

## Sheet: Sheet1
Exclusive proteins sEVs-TC-Cx43
Gene name	Accesion name	Description	-10lgP	p-value	Spectral counts
ACTA1	P68133|ACTS_HUMAN	Actin, alpha skeletal muscle	200.49	3.23594e-201	263
TUBA1C	Q9BQE3|TBA1C_HUMAN	Tubulin alpha-1C chain	232.7	1.99526e-233	190
HIST2H2AA3	Q6FI13|H2A2A_HUMAN	Histone H2A type 2-A	212.75	1.77828e-213	161
TUBA3C	Q13748|TBA3C_HUMAN	Tubulin alpha-3C/D chain	223.95	1.12202e-224	145
ACTBL2	Q562R1|ACTBL_HUMAN	Beta-actin-like protein 2	138.9	1.25893e-139	116
H3F3A	P84243|H33_HUMAN	Histone H3.3	135.91	1.23027e-136	106
HIST2H3A	Q71DI3|H32_HUMAN	Histone H3.2	141.95	1.12202e-142	106
UBA52	P62987|RL40_HUMAN	Ubiquitin-60S rib omal protein L40	117.6	2.51189e-118	82
KRT6C	P48668|K2C6C_HUMAN	Keratin, type II cyt keletal 6C	163.39	4.0738e-164	71
TUBB1	Q9H4B7|TBB1_HUMAN	Tubulin beta-1 chain	119.89	1.28825e-120	63
HSPA2	P54652|HSP72_HUMAN	Heat shock-related 70 kDa protein 2	153.08	8.31764e-154	57
KRT16	P08779|K1C16_HUMAN	Keratin, type I cyt keletal 16	130.78	1.65959e-131	55
DDX39A	O00148|DX39A_HUMAN	ATP-dependent RNA helicase DDX39A	126.11	7.76247e-127	34
RAB1B	Q9H0U4|RAB1B_HUMAN	Ras-related protein Rab-1B	117.19	6.45654e-118	27
APOB	P04114|APOB_HUMAN	Apolipoprotein B-100	117.36	4.36516e-118	20
COPB2	P35606|COPB2_HUMAN	Coatomer subunit beta'	103.17	6.76083e-104	17
NSUN2	Q08J23|NSUN2_HUMAN	tRNA (cyt ine(34)-C(5))-methyltransferase	134.86	1.38038e-135	13
PRDX4	Q13162|PRDX4_HUMAN	Peroxiredoxin-4	72.22	6.0256e-73	13
IGLC3	P0DOY3|IGLC3_HUMAN	Immunoglobulin lambda constant 3	121.88	1.31826e-122	11
KHDRBS1	Q07666|KHDR1_HUMAN	KH domain-containing, RNA-binding, signal transduction-associated protein 1	55.01	9.77237e-56	11
LAMA4	Q16363|LAMA4_HUMAN	Laminin subunit alpha-4	106.34	4.57088e-107	11
DYNC1LI1	Q9Y6G9|DC1L1_HUMAN	Cytoplasmic dynein 1 light intermediate chain 1	75.94	1.14815e-76	10
GAPDHS	O14556|G3PT_HUMAN	Glyceraldehyde-3-ph phate dehydrogenase, testis-specific	50.9	1.25893e-51	10
PSMB4	P28070|PSB4_HUMAN	Proteasome subunit beta type-4	103.61	2.45471e-104	10
SSB	P05455|LA_HUMAN	Lupus La protein	100.45	3.54813e-101	10
CPVL	Q9H3G5|CPVL_HUMAN	Probable serine carboxypeptidase CPVL	59.95	1.12202e-60	9
SNRPB2	P08579|RU2B_HUMAN	U2 small nuclear ribonucleoprotein B''	82.45	3.54813e-83	9
DNAJB1	P25685|DNJB1_HUMAN	DnaJ homolog subfamily B member 1	108.35	4.46684e-109	8
HNRNPF	P52597|HNRPF_HUMAN	Heterogeneous nuclear ribonucleoprotein F	73.45	3.54813e-74	8
PFAS	O15067|PUR4_HUMAN	Ph phorib ylformylglycinamidine synthase	99.51	3.0903e-100	8
PYGB	P11216|PYGB_HUMAN	Glycogen ph phorylase, brain form	81.26	5.49541e-82	8
SRP68	Q9UHB9|SRP68_HUMAN	Signal recognition particle subunit SRP68	105.6	2.51189e-106	8
B4GALT5	O43286|B4GT5_HUMAN	Beta-1,4-galact yltransferase 5	43.47	3.38844e-44	7
COMP	P49747|COMP_HUMAN	Cartilage oligomeric matrix protein	52.02	9.54993e-53	7
PFKL	P17858|PFKAL_HUMAN	ATP-dependent 6-ph phofructokinase, liver type	94.96	1.09648e-95	7
RAB34	Q9BZG1|RAB34_HUMAN	Ras-related protein Rab-34	58.76	1.7378e-59	7
SNRPD2	P62316|SMD2_HUMAN	Small nuclear ribonucleoprotein Sm D2	79.21	6.16595e-80	7
ACAT2	Q9BWD1|THIC_HUMAN	Acetyl-CoA acetyltransferase, cyt olic	55.69	2.04174e-56	6
C4A	P0C0L4|CO4A_HUMAN	Complement C4-A	42.7	1.99526e-43	6
GNA11	P29992|GNA11_HUMAN	Guanine nucleotide-binding protein subunit alpha-11	70.36	4.36516e-71	6
HSPA9	P38646|GRP75_HUMAN	Stress-70 protein, mitochondrial	72.81	1.54882e-73	6
HYOU1	Q9Y4L1|HYOU1_HUMAN	Hypoxia up-regulated protein 1	72.31	4.89779e-73	6
IMPDH1	P20839|IMDH1_HUMAN	In ine-5'-monoph phate dehydrogenase 1	45.6	2.51189e-46	6
MFAP4	P55083|MFAP4_HUMAN	Microfibril-associated glycoprotein 4	57.96	1.09648e-58	6
PRSS1	P07477|TRY1_HUMAN	Trypsin-1	86.69	2.04174e-87	6
SNRPA1	P09661|RU2A_HUMAN	U2 small nuclear ribonucleoprotein A'	65.76	1.7378e-66	6
SNX3	O60493|SNX3_HUMAN	Sorting nexin-3	44.14	7.24436e-45	6
ST13	P50502|F10A1_HUMAN	Hsc70-interacting protein	79.85	1.41254e-80	6
TSN	Q15631|TSN_HUMAN	Translin	59.56	2.75423e-60	6
ALYREF	Q86V81|THOC4_HUMAN	THO complex subunit 4	44.95	1.12202e-45	5
CNOT1	A5YKK6|CNOT1_HUMAN	CCR4-NOT transcription complex subunit 1	68.32	4.7863e-69	5
EIF3M	Q7L2H7|EIF3M_HUMAN	Eukaryotic translation initiation factor 3 subunit M	65.03	9.33254e-66	5
LAMB2	P55268|LAMB2_HUMAN	Laminin subunit beta-2	30.74	1.8197e-31	5
MAN2B1	O00754|MA2B1_HUMAN	Lys omal alpha-mann idase	86.93	1.1749e-87	5
P3H1	Q32P28|P3H1_HUMAN	Prolyl 3-hydroxylase 1	59.32	4.7863e-60	5
P4HA2	O15460|P4HA2_HUMAN	Prolyl 4-hydroxylase subunit alpha-2	89.94	1.14815e-90	5
PAFAH1B1	P43034|LIS1_HUMAN	Platelet-activating factor acetylhydrolase IB subunit alpha	57.73	1.86209e-58	5
PM20D2	Q8IYS1|P20D2_HUMAN	Peptidase M20 domain-containing protein 2	76.98	1.04713e-77	5
PPP1R7	Q15435|PP1R7_HUMAN	Protein ph phatase 1 regulatory subunit 7	102.74	1.8197e-103	5
USP5	P45974|UBP5_HUMAN	Ubiquitin carboxyl-terminal hydrolase 5	61.44	3.63078e-62	5
ACO1	P21399|ACOC_HUMAN	Cytoplasmic aconitate hydratase	58.65	2.23872e-59	4
ADSL	P30566|PUR8_HUMAN	Adenyl uccinate lyase	47.4	3.98107e-48	4
AP2A2	O94973|AP2A2_HUMAN	AP-2 complex subunit alpha-2	61.54	2.88403e-62	4
B4GALT4	O60513|B4GT4_HUMAN	Beta-1,4-galact yltransferase 4	54.53	2.95121e-55	4
CACYBP	Q9HB71|CYBP_HUMAN	Calcyclin-binding protein	68.93	1.1749e-69	4
CAPZA2	P47755|CAZA2_HUMAN	F-actin-capping protein subunit alpha-2	29.94	1.14815e-30	4
CARM1	Q86X55|CARM1_HUMAN	Histone-arginine methyltransferase CARM1	56.4	3.98107e-57	4
CDC23	Q9UJX2|CDC23_HUMAN	Cell division cycle protein 23 homolog	55.35	4.46684e-56	4
COTL1	Q14019|COTL1_HUMAN	Coact in-like protein	32.36	4.36516e-33	4
CPSF1	Q10570|CPSF1_HUMAN	Cleavage and polyadenylation specificity factor subunit 1	45.22	6.0256e-46	4
CTSD	P07339|CATD_HUMAN	Cathepsin D	70.68	2.0893e-71	4
EIF3D	O15371|EIF3D_HUMAN	Eukaryotic translation initiation factor 3 subunit D	78.81	1.54882e-79	4
HSPD1	P10809|CH60_HUMAN	60 kDa heat shock protein, mitochondrial	89.63	2.34423e-90	4
PLEC	Q15149|PLEC_HUMAN	Plectin	79.8	1.58489e-80	4
PPP6C	O00743|PPP6_HUMAN	Serine/threonine-protein ph phatase 6 catalytic subunit	47.3	5.01187e-48	4
RPL23A	P62750|RL23A_HUMAN	60S rib omal protein L23a	46.01	9.77237e-47	4
RSU1	Q15404|RSU1_HUMAN	Ras suppressor protein 1	70.37	4.2658e-71	4
S100A9	P06702|S10A9_HUMAN	Protein S100-A9	41.93	1.1749e-42	4
SDHA	P31040|SDHA_HUMAN	Succinate dehydrogenase [ubiquinone] flavoprotein subunit, mitochondrial	76.32	4.7863e-77	4
ADAM10	O14672|ADA10_HUMAN	Disintegrin and metalloproteinase domain-containing protein 10	42.13	7.4131e-43	3
CAPNS1	P04632|CPNS1_HUMAN	Calpain small subunit 1	54.67	2.13796e-55	3
CBR1	P16152|CBR1_HUMAN	Carbonyl reductase [NADPH] 1	47.61	2.45471e-48	3
COL7A1	Q02388|CO7A1_HUMAN	Collagen alpha-1(VII) chain	34.6	2.51189e-35	3
DCN	P07585|PGS2_HUMAN	Decorin	54.2	6.30957e-55	3
DCTN2	Q13561|DCTN2_HUMAN	Dynactin subunit 2	67.17	6.76083e-68	3
EIF3K	Q9UBQ5|EIF3K_HUMAN	Eukaryotic translation initiation factor 3 subunit K	46.89	1.28825e-47	3
ELP1	O95163|ELP1_HUMAN	Elongator complex protein 1	45.95	1.12202e-46	3
ESD	P10768|ESTD_HUMAN	S-formylglutathione hydrolase	61.52	3.01995e-62	3
F5	P12259|FA5_HUMAN	Coagulation factor V	79.89	1.28825e-80	3
ITIH3	Q06033|ITIH3_HUMAN	Inter-alpha-trypsin inhibitor heavy chain H3	43.37	4.2658e-44	3
LYPLA1	O75608|LYPA1_HUMAN	Acyl-protein thioesterase 1	72.16	6.91831e-73	3
MAP2K2	P36507|MP2K2_HUMAN	Dual specificity mitogen-activated protein kinase kinase 2	30.2	6.30957e-31	3
MAPRE1	Q15691|MARE1_HUMAN	Microtubule-associated protein RP/EB family member 1	60.83	1.47911e-61	3
NOTCH2	Q04721|NOTC2_HUMAN	Neurogenic locus notch homolog protein 2	68	1e-68	3
NUDT21	O43809|CPSF5_HUMAN	Cleavage and polyadenylation specificity factor subunit 5	40.82	1.51356e-41	3
PLSCR1	O15162|PLS1_HUMAN	Ph pholipid scramblase 1	69.22	6.0256e-70	3
PRKACA	P17612|KAPCA_HUMAN	cAMP-dependent protein kinase catalytic subunit alpha	54.77	1.69824e-55	3
PSMD10	O75832|PSD10_HUMAN	26S proteasome non-ATPase regulatory subunit 10	31.79	1.62181e-32	3
PSMD5	Q16401|PSMD5_HUMAN	26S proteasome non-ATPase regulatory subunit 5	52.34	4.57088e-53	3
PTTG1IP	P53801|PTTG_HUMAN	Pituitary tumor-transforming gene 1 protein-interacting protein	60.14	7.24436e-61	3
RNPEP	Q9H4A4|AMPB_HUMAN	Aminopeptidase B	64.26	5.49541e-65	3
RPL26	P61254|RL26_HUMAN	60S rib omal protein L26	37.99	1.02329e-38	3
SNX2	O60749|SNX2_HUMAN	Sorting nexin-2	48.75	1.77828e-49	3
SYPL1	Q16563|SYPL1_HUMAN	Synaptophysin-like protein 1	23.63	2.34423e-24	3
THOP1	P52888|THOP1_HUMAN	Thimet oligopeptidase	33.02	9.54993e-34	3
UPP1	Q16831|UPP1_HUMAN	Uridine ph phorylase 1	46.85	1.41254e-47	3
SEP9	Q9UHD8|SEPT9_HUMAN	Septin-9	39.53	2.95121e-40	2
ANAPC4	Q9UJX5|APC4_HUMAN	Anaphase-promoting complex subunit 4	39.5	3.16228e-40	2
API5	Q9BZZ5|API5_HUMAN	Apopt is inhibitor 5	22.32	4.7863e-23	2
APOM	O95445|APOM_HUMAN	Apolipoprotein M	29.96	1.09648e-30	2
ARFGEF2	Q9Y6D5|BIG2_HUMAN	Brefeldin A-inhibited guanine nucleotide-exchange protein 2	21.67	2.13796e-22	2
ARPC3	O15145|ARPC3_HUMAN	Actin-related protein 2/3 complex subunit 3	61.16	6.91831e-62	2
ATG7	O95352|ATG7_HUMAN	Ubiquitin-like modifier-activating enzyme ATG7	34.27	5.37032e-35	2
ATP5F1A	P25705|ATPA_HUMAN	ATP synthase subunit alpha, mitochondrial	32.83	1.47911e-33	2
B2M	P61769|B2MG_HUMAN	Beta-2-microglobulin	71.01	9.77237e-72	2
BYSL	Q13895|BYST_HUMAN	Bystin	42.41	3.89045e-43	2
C5	P01031|CO5_HUMAN	Complement C5	35.13	7.4131e-36	2
CCAR2	Q8N163|CCAR2_HUMAN	Cell cycle and apopt is regulator protein 2	33.61	2.45471e-34	2
CHI3L1	P36222|CH3L1_HUMAN	Chitinase-3-like protein 1	31.27	5.37032e-32	2
CLSTN3	Q9BQT9|CSTN3_HUMAN	Calsyntenin-3	66.37	4.2658e-67	2
CTHRC1	Q96CG8|CTHR1_HUMAN	Collagen triple helix repeat-containing protein 1	21.18	6.60693e-22	2
DTYMK	P23919|KTHY_HUMAN	Thymidylate kinase	32.75	1.77828e-33	2
DUSP3	P51452|DUS3_HUMAN	Dual specificity protein ph phatase 3	54.27	5.37032e-55	2
EIF2B4	Q9UI10|EI2BD_HUMAN	Translation initiation factor eIF-2B subunit delta	50.97	1.07152e-51	2
EIF4G2	P78344|IF4G2_HUMAN	Eukaryotic translation initiation factor 4 gamma 2	20.73	1.86209e-21	2
EIF5	P55010|IF5_HUMAN	Eukaryotic translation initiation factor 5	34.18	6.60693e-35	2
EIF6	P56537|IF6_HUMAN	Eukaryotic translation initiation factor 6	58.31	4.89779e-59	2
ELP3	Q9H9T3|ELP3_HUMAN	Elongator complex protein 3	22.67	2.13796e-23	2
EXT2	Q93063|EXT2_HUMAN	Ex t in-2	54.85	1.41254e-55	2
GAA	P10253|LYAG_HUMAN	Lys omal alpha-gluc idase	43.6	2.51189e-44	2
GNG12	Q9UBI6|GBG12_HUMAN	Guanine nucleotide-binding protein G(I)/G(S)/G(O) subunit gamma-12	37.21	6.16595e-38	2
GNL1	P36915|GNL1_HUMAN	Guanine nucleotide-binding protein-like 1	35.44	3.63078e-36	2
HECTD3	Q5T447|HECD3_HUMAN	E3 ubiquitin-protein ligase HECTD3	42.56	2.75423e-43	2
INHBA	P08476|INHBA_HUMAN	Inhibin beta A chain	30.31	4.89779e-31	2
LANCL1	O43813|LANC1_HUMAN	LanC-like protein 1	58.53	2.95121e-59	2
LOX	P28300|LYOX_HUMAN	Protein-lysine 6-oxidase	21.77	1.69824e-22	2
LRRC47	Q8N1G4|LRC47_HUMAN	Leucine-rich repeat-containing protein 47	55.03	9.33254e-56	2
LUC7L	Q9NQ29|LUC7L_HUMAN	Putative RNA-binding protein Luc7-like 1	45.2	6.30957e-46	2
MDH1	P40925|MDHC_HUMAN	Malate dehydrogenase, cytoplasmic	46.49	3.23594e-47	2
NAE1	Q13564|ULA1_HUMAN	NEDD8-activating enzyme E1 regulatory subunit	56.22	6.0256e-57	2
NAP1L4	Q99733|NP1L4_HUMAN	Nucle ome assembly protein 1-like 4	41.51	3.0903e-42	2
NCAPD2	Q15021|CND1_HUMAN	Condensin complex subunit 1	36.1	7.94328e-37	2
GEP	Q9NPF4| GEP_HUMAN	Probable tRNA N6-aden ine threonylcarbamoyltransferase	35.61	2.45471e-36	2
PARK7	Q99497|PARK7_HUMAN	Protein/nucleic acid deglycase DJ-1	34.74	1.8197e-35	2
PCYOX1	Q9UHG3|PCYOX_HUMAN	Prenylcysteine oxidase 1	43.14	7.24436e-44	2
POLR1B	Q9H9Y6|RPA2_HUMAN	DNA-directed RNA polymerase I subunit RPA2	34.11	7.76247e-35	2
PPA1	Q15181|IPYR_HUMAN	Inorganic pyroph phatase	31.11	7.76247e-32	2
RNMT	O43148|MCES_HUMAN	mRNA cap guanine-N7 methyltransferase	28.2	6.30957e-29	2
RTCA	O00442|RTCA_HUMAN	RNA 3'-terminal ph phate cyclase	42.99	1.02329e-43	2
RTN3	O95197|RTN3_HUMAN	Reticulon-3	44.19	6.45654e-45	2
SCARB2	Q14108|SCRB2_HUMAN	Lys ome membrane protein 2	36.88	1.31826e-37	2
SEC23A	Q15436|SC23A_HUMAN	Protein transport protein Sec23A	41.57	2.69153e-42	2
SERPINF2	P08697|A2AP_HUMAN	Alpha-2-antiplasmin	46.58	2.63027e-47	2
SNU13	P55769|NH2L1_HUMAN	NHP2-like protein 1	37.17	6.76083e-38	2
SPTAN1	Q13813|SPTN1_HUMAN	Spectrin alpha chain, non-erythrocytic 1	30.11	7.76247e-31	2
TSPAN4	O14817|TSN4_HUMAN	Tetraspanin-4	74.85	1.41254e-75	2
USP14	P54578|UBP14_HUMAN	Ubiquitin carboxyl-terminal hydrolase 14	39.89	1.28825e-40	2
USP24	Q9UPU5|UBP24_HUMAN	Ubiquitin carboxyl-terminal hydrolase 24	29.73	1.86209e-30	2
VAC14	Q08AM6|VAC14_HUMAN	Protein VAC14 homolog	34.44	3.63078e-35	2
VAMP3	Q15836|VAMP3_HUMAN	Vesicle-associated membrane protein 3	54.98	1.04713e-55	2
VPS35	Q96QK1|VPS35_HUMAN	Vacuolar protein sorting-associated protein 35	54.57	2.69153e-55	2
ZZEF1	O43149|ZZEF1_HUMAN	Zinc finger ZZ-type and EF-hand domain-containing protein 1	42.84	1.44544e-43	2
AASDHPPT	Q9NRN7|ADPPT_HUMAN	L-aminoadipate-semialdehyde dehydrogenase-ph phopantetheinyl transferase	30.54	2.88403e-31	1
ASAH1	Q13510|ASAH1_HUMAN	Acid ceramidase	24.22	6.0256e-25	1
ATP6V1H	Q9UI12|VATH_HUMAN	V-type proton ATPase subunit H	42.32	4.7863e-43	1
BTF3	P20290|BTF3_HUMAN	Transcription factor BTF3	37.65	2.23872e-38	1
C1QTNF3	Q9BXJ4|C1QT3_HUMAN	Complement C1q tumor necr is factor-related protein 3	59.39	4.0738e-60	1
CHMP4B	Q9H444|CHM4B_HUMAN	Charged multivesicular body protein 4b	31.51	3.0903e-32	1
CMPK1	P30085|KCY_HUMAN	UMP-CMP kinase	55.27	5.37032e-56	1
CNN2	Q99439|CNN2_HUMAN	Calponin-2	20.91	1.23027e-21	1
COPE	O14579|COPE_HUMAN	Coatomer subunit epsilon	23.53	2.95121e-24	1
CPSF7	Q8N684|CPSF7_HUMAN	Cleavage and polyadenylation specificity factor subunit 7	20.46	3.46737e-21	1
DCTN1	Q14203|DCTN1_HUMAN	Dynactin subunit 1	50.8	1.58489e-51	1
DHX36	Q9H2U1|DHX36_HUMAN	ATP-dependent RNA helicase DHX36	23.58	2.63027e-24	1
EIF5B	O60841|IF2P_HUMAN	Eukaryotic translation initiation factor 5B	30.89	1.28825e-31	1
ELAC2	Q9BQ52|RNZ2_HUMAN	Zinc ph phodiesterase ELAC protein 2	26.66	2.18776e-27	1
EPB41L2	O43491|E41L2_HUMAN	Band 4.1-like protein 2	22.63	2.34423e-23	1
EPS8	Q12929|EPS8_HUMAN	Epidermal growth factor receptor kinase substrate 8	43.04	9.12011e-44	1
EXOC4	Q96A65|EXOC4_HUMAN	Exocyst complex component 4	24.27	5.37032e-25	1
FH	P07954|FUMH_HUMAN	Fumarate hydratase, mitochondrial	61.55	2.81838e-62	1
FXR1	P51114|FXR1_HUMAN	Fragile X mental retardation syndrome-related protein 1	41.46	3.46737e-42	1
GOLT1B	Q9Y3E0|GOT1B_HUMAN	Vesicle transport protein GOT1B	39.36	4.36516e-40	1
HAPLN1	P10915|HPLN1_HUMAN	Hyaluronan and proteoglycan link protein 1	28.12	7.58578e-29	1
HAT1	O14929|HAT1_HUMAN	Histone acetyltransferase type B catalytic subunit	54.7	1.99526e-55	1
HPX	P02790|HEMO_HUMAN	Hemopexin	23.58	2.63027e-24	1
IDI1	Q13907|IDI1_HUMAN	Isopentenyl-diph phate Delta-isomerase 1	33.6	2.51189e-34	1
KNTC1	P50748|KNTC1_HUMAN	Kinetochore-associated protein 1	23.54	2.88403e-24	1
LGALS7	P47929|LEG7_HUMAN	Galectin-7	35.29	5.12861e-36	1
MED1	Q15648|MED1_HUMAN	Mediator of RNA polymerase II transcription subunit 1	25.19	6.45654e-26	1
MMP1	P03956|MMP1_HUMAN	Interstitial collagenase	24.82	1.51356e-25	1
NPC2	P61916|NPC2_HUMAN	NPC intracellular cholesterol transporter 2	34.69	2.04174e-35	1
NUDC	Q9Y266|NUDC_HUMAN	Nuclear migration protein nudC	22.38	4.16869e-23	1
OGT	O15294|OGT1_HUMAN	UDP-N-acetylgluc amine--peptide N-acetylgluc aminyltransferase 110 kDa subunit	23.24	5.7544e-24	1
OXSR1	O95747|OXSR1_HUMAN	Serine/threonine-protein kinase R1	29.35	4.46684e-30	1
PGM1	P36871|PGM1_HUMAN	Ph phoglucomutase-1	30.25	5.62341e-31	1
PPP2R5D	Q14738|2A5D_HUMAN	Serine/threonine-protein ph phatase 2A 56 kDa regulatory subunit delta isoform	28.23	5.88844e-29	1
RANBP9	Q96S59|RANB9_HUMAN	Ran-binding protein 9	39.77	1.69824e-40	1
RPS21	P63220|RS21_HUMAN	40S rib omal protein S21	36.89	1.28825e-37	1
RPS28	P62857|RS28_HUMAN	40S rib omal protein S28	39.13	7.4131e-40	1
SEC22B	O75396|SC22B_HUMAN	Vesicle-trafficking protein SEC22b	51.91	1.23027e-52	1
SMARCA2	P51531|SMCA2_HUMAN	Probable global transcription activator SNF2L2	24.21	6.16595e-25	1
SRP72	O76094|SRP72_HUMAN	Signal recognition particle subunit SRP72	21.88	1.31826e-22	1
STRN3	Q13033|STRN3_HUMAN	Striatin-3	29.18	6.60693e-30	1
TBCB	Q99426|TBCB_HUMAN	Tubulin-folding cofactor B	25.05	8.91251e-26	1
TIGAR	Q9NQ88|TIGAR_HUMAN	Fruct e-2,6-bisph phatase TIGAR	43.63	2.34423e-44	1
TMED10	P49755|TMEDA_HUMAN	Transmembrane emp24 domain-containing protein 10	23.6	2.51189e-24	1
TOM1	O60784|TOM1_HUMAN	Target of Myb protein 1	29.23	5.88844e-30	1
TRA2A	Q13595|TRA2A_HUMAN	Transformer-2 protein homolog alpha	20.48	3.31131e-21	1
TSPAN9	O75954|TSN9_HUMAN	Tetraspanin-9	26.97	1.07152e-27	1
UROD	P06132|DCUP_HUMAN	Uroporphyrinogen decarboxylase	66.62	2.39883e-67	1
VASP	P50552|VASP_HUMAN	Vasodilator-stimulated ph phoprotein	37.56	2.75423e-38	1
