# Supplementary material for: Extracellular vesicles enriched in connexin 43 promote a senescent phenotype in bone and synovial cells contributing to osteoarthritis progression
Source: Cell Death Dis. 2022 Aug 5;13(8):681. doi: 10.1038/s41419-022-05089-w (PMC9355945; doi:10.1038/s41419-022-05089-w)
Supplement: Supplementary file 12 — Table S5 [file 41419_2022_5089_MOESM12_ESM.xlsx]

## Sheet: Sheet1
Exclusive proteins sEVs-TC
Gene name	Accesion name	Description	-10lgP	p-value	Spectral counts
ACTC1	P68032|ACTC_HUMAN	Actin, alpha cardiac muscle 1	220.63	2.34423e-221	204
HIST1H2AJ	Q99878|H2A1J_HUMAN	Histone H2A type 1-J	240.46	3.46737e-241	160
HIST3H2BB	Q8N257|H2B3B_HUMAN	Histone H2B type 3-B	190.29	5.12861e-191	128
TUBA1A	Q71U36|TBA1A_HUMAN	Tubulin alpha-1A chain	249.52	3.01995e-250	119
HIST1H1E	P10412|H14_HUMAN	Histone H1.4	184.62	2.39883e-185	103
RPS27A	P62979|RS27A_HUMAN	Ubiquitin-40S rib omal protein S27a	158.9	1.25893e-159	78
KRT6A	P02538|K2C6A_HUMAN	Keratin, type II cyt keletal 6A	188.38	4.16869e-189	70
RAB1A	P62820|RAB1A_HUMAN	Ras-related protein Rab-1A	103.32	4.7863e-104	24
GNB4	Q9HAV0|GBB4_HUMAN	Guanine nucleotide-binding protein subunit beta-4	98.84	1.44544e-99	22
KRT4	P19013|K2C4_HUMAN	Keratin, type II cyt keletal 4	83.51	3.0903e-84	21
CD109	Q6YHK3|CD109_HUMAN	CD109 antigen	165.98	1.04713e-166	14
IGLC2	P0DOY2|IGLC2_HUMAN	Immunoglobulin lambda constant 2	104.61	2.45471e-105	13
PTGFRN	Q9P2B2|FPRP_HUMAN	Pr taglandin F2 receptor negative regulator	109.88	1.31826e-110	13
IGHG4	P01861|IGHG4_HUMAN	Immunoglobulin heavy constant gamma 4	90.24	5.7544e-91	12
SFRP1	Q8N474|SFRP1_HUMAN	Secreted frizzled-related protein 1	75	1e-75	12
TRAP1	Q12931|TRAP1_HUMAN	Heat shock protein 75 kDa, mitochondrial	104.69	2.04174e-105	12
ALCAM	Q13740|CD166_HUMAN	CD166 antigen	90.93	1.1749e-91	11
LTBP2	Q14767|LTBP2_HUMAN	Latent-transforming growth factor beta-binding protein 2	103.11	7.76247e-104	11
RAB13	P51153|RAB13_HUMAN	Ras-related protein Rab-13	52.14	7.24436e-53	11
NTN1	O95631|NET1_HUMAN	Netrin-1	128.85	1.41254e-129	9
RPL36	Q9Y3U8|RL36_HUMAN	60S rib omal protein L36	79.47	3.38844e-80	9
SULF2	Q8IWU5|SULF2_HUMAN	Extracellular sulfatase Sulf-2	116.11	7.76247e-117	9
CD151	P48509|CD151_HUMAN	CD151 antigen	79.64	2.29087e-80	8
CD70	P32970|CD70_HUMAN	CD70 antigen	94.02	9.54993e-95	8
CHD4	Q14839|CHD4_HUMAN	Chromodomain-helicase-DNA-binding protein 4	59.91	1.23027e-60	8
CTPS1	P17812|PYRG1_HUMAN	CTP synthase 1	88.31	4.89779e-89	8
HMGA1	P17096|HMGA1_HUMAN	High mobility group protein HMG-I/HMG-Y	114.41	3.89045e-115	8
CD63	P08962|CD63_HUMAN	CD63 antigen	43.2	6.30957e-44	7
FLOT1	O75955|FLOT1_HUMAN	Flotillin-1	81.21	6.16595e-82	7
GPC1	P35052|GPC1_HUMAN	Glypican-1	66.28	5.24807e-67	7
PLP2	Q04941|PLP2_HUMAN	Proteolipid protein 2	79.59	2.5704e-80	7
PODXL	O00592|PODXL_HUMAN	Podocalyxin	40.6	2.51189e-41	7
AKR1B1	P15121|ALDR_HUMAN	Ald e reductase	46.32	4.7863e-47	6
ARPC1B	O15143|ARC1B_HUMAN	Actin-related protein 2/3 complex subunit 1B	60.06	8.70964e-61	6
C1R	P00736|C1R_HUMAN	Complement C1r subcomponent	105.84	1.44544e-106	6
CD47	Q08722|CD47_HUMAN	Leukocyte surface antigen CD47	50.82	1.51356e-51	6
PLXNB2	O15031|PLXB2_HUMAN	Plexin-B2	81.15	7.07946e-82	6
RAB14	P61106|RAB14_HUMAN	Ras-related protein Rab-14	54.06	8.70964e-55	6
RPL26L1	Q9UNX3|RL26L_HUMAN	60S rib omal protein L26-like 1	58.14	7.24436e-59	6
TOP2B	Q02880|TOP2B_HUMAN	DNA topoisomerase 2-beta	77.14	7.24436e-78	6
VPS4A	Q9UN37|VPS4A_HUMAN	Vacuolar protein sorting-associated protein 4A	43.06	8.70964e-44	6
ARF6	P62330|ARF6_HUMAN	ADP-rib ylation factor 6	45.39	4.0738e-46	5
ARRDC1	Q8N5I2|ARRD1_HUMAN	Arrestin domain-containing protein 1	66.49	3.23594e-67	5
BANF1	O75531|BAF_HUMAN	Barrier-to-autointegration factor	85.28	5.24807e-86	5
DDX27	Q96GQ7|DDX27_HUMAN	Probable ATP-dependent RNA helicase DDX27	80.72	1.90546e-81	5
DIAPH1	O60610|DIAP1_HUMAN	Protein diaphanous homolog 1	33.77	1.69824e-34	5
EFEMP1	Q12805|FBLN3_HUMAN	EGF-containing fibulin-like extracellular matrix protein 1	90.28	5.24807e-91	5
PRPF40A	O75400|PR40A_HUMAN	Pre-mRNA-processing factor 40 homolog A	62.57	2.69153e-63	5
SLC1A4	P43007|SATT_HUMAN	Neutral amino acid transporter A	65.97	1.07152e-66	5
ST13P4	Q8IZP2|ST134_HUMAN	Putative protein FAM10A4	64.02	9.54993e-65	5
WNT5A	P41221|WNT5A_HUMAN	Protein Wnt-5a	69.67	2.13796e-70	5
ARHGDIA	P52565|GDIR1_HUMAN	Rho GDP-dissociation inhibitor 1	49.16	6.91831e-50	4
CDH13	P55290|CAD13_HUMAN	Cadherin-13	71.86	1.38038e-72	4
HEATR1	Q9H583|HEAT1_HUMAN	HEAT repeat-containing protein 1	53.05	8.91251e-54	4
HNRNPUL2	Q1KMD3|HNRL2_HUMAN	Heterogeneous nuclear ribonucleoprotein U-like protein 2	67.9	1.25893e-68	4
ITGA5	P08648|ITA5_HUMAN	Integrin alpha-5	54.54	2.88403e-55	4
PLD3	Q8IV08|PLD3_HUMAN	Ph pholipase D3	79.97	1.07152e-80	4
SEMA3B	Q13214|SEM3B_HUMAN	Semaphorin-3B	49.67	2.13796e-50	4
SERPINA7	P05543|THBG_HUMAN	Thyroxine-binding globulin	47.73	1.86209e-48	4
SHROOM3	Q8TF72|SHRM3_HUMAN	Protein Shroom3	21.7	1.99526e-22	4
SRI	P30626|SORCN_HUMAN	Sorcin	42.9	1.25893e-43	4
SRPX2	O60687|SRPX2_HUMAN	Sushi repeat-containing protein SRPX2	55.85	1.41254e-56	4
SRSF7	Q16629|SRSF7_HUMAN	Serine/arginine-rich splicing factor 7	68.93	1.1749e-69	4
TGFB2	P61812|TGFB2_HUMAN	Transforming growth factor beta-2	54.44	3.63078e-55	4
TPBG	Q13641|TPBG_HUMAN	Trophoblast glycoprotein	69.63	2.34423e-70	4
BROX	Q5VW32|BROX_HUMAN	BRO1 domain-containing protein BROX	38.27	5.37032e-39	3
F11R	Q9Y624|JAM1_HUMAN	Junctional adhesion molecule A	78.58	2.63027e-79	3
FLOT2	Q14254|FLOT2_HUMAN	Flotillin-2	52.38	4.16869e-53	3
FTH1	P02794|FRIH_HUMAN	Ferritin heavy chain	56.55	2.81838e-57	3
GSTO1	P78417|GSTO1_HUMAN	Glutathione S-transferase omega-1	25.17	6.76083e-26	3
HDAC2	Q92769|HDAC2_HUMAN	Histone deacetylase 2	49.74	1.8197e-50	3
MYO1B	O43795|MYO1B_HUMAN	Unconventional my in-Ib	76.16	6.91831e-77	3
NACA	Q13765|NACA_HUMAN	Nascent polypeptide-associated complex subunit alpha	107.07	8.51138e-108	3
NOC2L	Q9Y3T9|NOC2L_HUMAN	Nucleolar complex protein 2 homolog	60.05	8.91251e-61	3
PACSIN3	Q9UKS6|PACN3_HUMAN	Protein kinase C and casein kinase substrate in neurons protein 3	37.72	1.90546e-38	3
PLAU	P00749|UROK_HUMAN	Urokinase-type plasminogen activator	50.54	2.88403e-51	3
PLTP	P55058|PLTP_HUMAN	Ph pholipid transfer protein	49.54	2.88403e-50	3
PRIM2	P49643|PRI2_HUMAN	DNA primase large subunit	48.2	6.30957e-49	3
RPA3	P35244|RFA3_HUMAN	Replication protein A 14 kDa subunit	59.97	1.07152e-60	3
RPL35A	P18077|RL35A_HUMAN	60S rib omal protein L35a	41.65	2.23872e-42	3
RPLP1	P05386|RLA1_HUMAN	60S acidic rib omal protein P1	63.32	4.7863e-64	3
SCAMP3	O14828|SCAM3_HUMAN	Secretory carrier-associated membrane protein 3	54.88	1.31826e-55	3
SPOCK1	Q08629|TICN1_HUMAN	Testican-1	52.41	3.89045e-53	3
SPTBN1	Q01082|SPTB2_HUMAN	Spectrin beta chain, non-erythrocytic 1	43.33	4.67735e-44	3
A1BG	P04217|A1BG_HUMAN	Alpha-1B-glycoprotein	34.8	1.58489e-35	2
AHCYL1	O43865|SAHH2_HUMAN	S-aden ylhomocysteine hydrolase-like protein 1	36.07	8.51138e-37	2
AQR	O60306|AQR_HUMAN	RNA helicase aquarius	39.27	5.37032e-40	2
ASNS	P08243|ASNS_HUMAN	Asparagine synthetase [glutamine-hydrolyzing]	31.32	4.7863e-32	2
ATP6V1B2	P21281|VATB2_HUMAN	V-type proton ATPase subunit B, brain isoform	48.9	1.25893e-49	2
CDH2	P19022|CADH2_HUMAN	Cadherin-2	57.47	3.38844e-58	2
CEMIP	Q8WUJ3|CEMIP_HUMAN	Cell migration-inducing and hyaluronan-binding protein	40.74	1.8197e-41	2
CSNK2A3	Q8NEV1|CSK23_HUMAN	Casein kinase II subunit alpha 3	37.55	2.81838e-38	2
DPP4	P27487|DPP4_HUMAN	Dipeptidyl peptidase 4	54.98	1.04713e-55	2
F9	P00740|FA9_HUMAN	Coagulation factor IX	42.98	1.04713e-43	2
MARCKS	P29966|MARCS_HUMAN	Myristoylated alanine-rich C-kinase substrate	22.44	3.63078e-23	2
MET	P08581|MET_HUMAN	Hepatocyte growth factor receptor	29.14	7.24436e-30	2
METTL1	Q9UBP6|TRMB_HUMAN	tRNA (guanine-N(7)-)-methyltransferase	60.52	3.01995e-61	2
MPZL1	O95297|MPZL1_HUMAN	Myelin protein zero-like protein 1	36.99	1.02329e-37	2
MVB12A	Q96EY5|MB12A_HUMAN	Multivesicular body subunit 12A	42.4	3.98107e-43	2
MYL6	P60660|MYL6_HUMAN	My in light polypeptide 6	53.6	2.51189e-54	2
NF1	P21359|NF1_HUMAN	Neurofibromin	78.28	5.24807e-79	2
NOC3L	Q8WTT2|NOC3L_HUMAN	Nucleolar complex protein 3 homolog	50.04	9.12011e-51	2
NPTN	Q9Y639|NPTN_HUMAN	Neuroplastin	27.81	1.54882e-28	2
NRP1	O14786|NRP1_HUMAN	Neuropilin-1	74.42	3.80189e-75	2
OAT	P04181|OAT_HUMAN	Ornithine aminotransferase, mitochondrial	36.66	2.18776e-37	2
PACSIN2	Q9UNF0|PACN2_HUMAN	Protein kinase C and casein kinase substrate in neurons protein 2	52.88	1.31826e-53	2
RPS27	P42677|RS27_HUMAN	40S rib omal protein S27	36.59	2.5704e-37	2
SERPINF1	P36955|PEDF_HUMAN	Pigment epithelium-derived factor	67.14	7.24436e-68	2
SLC12A7	Q9Y666|S12A7_HUMAN	Solute carrier family 12 member 7	65.45	3.54813e-66	2
SLC2A14	Q8TDB8|GTR14_HUMAN	Solute carrier family 2, facilitated gluc e transporter member 14	28.34	4.57088e-29	2
SRPK1	Q96SB4|SRPK1_HUMAN	SRSF protein kinase 1	43.7	1.99526e-44	2
SRSF8	Q9BRL6|SRSF8_HUMAN	Serine/arginine-rich splicing factor 8	33.61	2.45471e-34	2
STK26	Q9P289|STK26_HUMAN	Serine/threonine-protein kinase 26	23.23	5.88844e-24	2
TUBG1	P23258|TBG1_HUMAN	Tubulin gamma-1 chain	34.76	1.7378e-35	2
ANO6	Q4KMQ2|ANO6_HUMAN	Anoctamin-6	27.85	1.41254e-28	1
AP3D1	O14617|AP3D1_HUMAN	AP-3 complex subunit delta-1	40.14	7.24436e-41	1
ARL6IP1	Q15041|AR6P1_HUMAN	ADP-rib ylation factor-like protein 6-interacting protein 1	29.67	2.13796e-30	1
ATP6V1C1	P21283|VATC1_HUMAN	V-type proton ATPase subunit C 1	22.92	1.20226e-23	1
BLMH	Q13867|BLMH_HUMAN	Bleomycin hydrolase	32	1e-32	1
BLVRB	P30043|BLVRB_HUMAN	Flavin reductase (NADPH)	81.28	5.24807e-82	1
CA1	P00915|CAH1_HUMAN	Carbonic anhydrase 1	28.86	1.38038e-29	1
CD276	Q5ZPR3|CD276_HUMAN	CD276 antigen	55.38	4.16869e-56	1
DCBLD2	Q96PD2|DCBD2_HUMAN	Discoidin, CUB and LCCL domain-containing protein 2	24.49	3.23594e-25	1
DEK	P35659|DEK_HUMAN	Protein DEK	47.82	1.51356e-48	1
DIS3	Q9Y2L1|RRP44_HUMAN	Ex ome complex exonuclease RRP44	33.27	5.37032e-34	1
DPYSL3	Q14195|DPYL3_HUMAN	Dihydropyrimidinase-related protein 3	33.47	3.38844e-34	1
EBI3	Q14213|IL27B_HUMAN	Interleukin-27 subunit beta	26.33	4.67735e-27	1
ESYT1	Q9BSJ8|ESYT1_HUMAN	Extended synaptotagmin-1	34.56	2.75423e-35	1
EX C9	Q06265|EX 9_HUMAN	Ex ome complex component RRP45	40.33	4.67735e-41	1
FAM120A	Q9NZB2|F120A_HUMAN	Constitutive coactivator of PPAR-gamma-like protein 1	34.58	2.63027e-35	1
FSTL1	Q12841|FSTL1_HUMAN	Follistatin-related protein 1	27.68	2.0893e-28	1
GLIPR2	Q9H4G4|GAPR1_HUMAN	Golgi-associated plant pathogenesis-related protein 1	35.53	2.95121e-36	1
GNS	P15586|GNS_HUMAN	N-acetylgluc amine-6-sulfatase	29.48	3.31131e-30	1
H1FX	Q92522|H1X_HUMAN	Histone H1x	28.27	5.37032e-29	1
HUWE1	Q7Z6Z7|HUWE1_HUMAN	E3 ubiquitin-protein ligase HUWE1	33.55	2.81838e-34	1
IDH1	O75874|IDHC_HUMAN	Isocitrate dehydrogenase [NADP] cytoplasmic	43.44	3.63078e-44	1
ITCH	Q96J02|ITCH_HUMAN	E3 ubiquitin-protein ligase Itchy homolog	29.42	3.80189e-30	1
LARP4	Q71RC2|LARP4_HUMAN	La-related protein 4	35.89	1.28825e-36	1
LCN1	P31025|LCN1_HUMAN	Lipocalin-1	30.68	2.0893e-31	1
LOXL1	Q08397|LOXL1_HUMAN	Lysyl oxidase homolog 1	24.69	2.04174e-25	1
LPL	P06858|LIPL_HUMAN	Lipoprotein lipase	56.87	1.34896e-57	1
LRRC17	Q8N6Y2|LRC17_HUMAN	Leucine-rich repeat-containing protein 17	25.23	5.88844e-26	1
LUC7L3	O95232|LC7L3_HUMAN	Luc7-like protein 3	31.18	6.60693e-32	1
MGEA5	O60502|OGA_HUMAN	Protein O-GlcNAcase	36.6	2.51189e-37	1
MSH6	P52701|MSH6_HUMAN	DNA mismatch repair protein Msh6	33.84	1.44544e-34	1
NUP43	Q8NFH3|NUP43_HUMAN	Nucleoporin Nup43	22.02	9.54993e-23	1
PA2G4	Q9UQ80|PA2G4_HUMAN	Proliferation-associated protein 2G4	23.37	4.2658e-24	1
PDCD10	Q9BUL8|PDC10_HUMAN	Programmed cell death protein 10	22.77	1.69824e-23	1
POP1	Q99575|POP1_HUMAN	Ribonucleases P/MRP protein subunit POP1	28.73	1.86209e-29	1
PTPA	Q15257|PTPA_HUMAN	Serine/threonine-protein ph phatase 2A activator	39.44	3.63078e-40	1
PTPRF	P10586|PTPRF_HUMAN	Receptor-type tyr ine-protein ph phatase F	23.27	5.37032e-24	1
PUM3	Q15397|PUM3_HUMAN	Pumilio homolog 3	42.14	7.24436e-43	1
RAD50	Q92878|RAD50_HUMAN	DNA repair protein RAD50	20.06	8.70964e-21	1
RANGAP1	P46060|RAGP1_HUMAN	Ran GTPase-activating protein 1	22.45	3.54813e-23	1
RRP12	Q5JTH9|RRP12_HUMAN	RRP12-like protein	26.31	4.89779e-27	1
SCAF8	Q9UPN6|SCAF8_HUMAN	Protein SCAF8	43.79	1.62181e-44	1
SCAMP4	Q969E2|SCAM4_HUMAN	Secretory carrier-associated membrane protein 4	33.58	2.63027e-34	1
SRRM1	Q8IYB3|SRRM1_HUMAN	Serine/arginine repetitive matrix protein 1	33.05	8.91251e-34	1
STXBP3	O00186|STXB3_HUMAN	Syntaxin-binding protein 3	22.41	3.89045e-23	1
U2SURP	O15042|SR140_HUMAN	U2 snRNP-associated SURP motif-containing protein	25.59	2.5704e-26	1
UBA3	Q8TBC4|UBA3_HUMAN	NEDD8-activating enzyme E1 catalytic subunit	22.85	1.41254e-23	1
UBE4B	O95155|UBE4B_HUMAN	Ubiquitin conjugation factor E4 B	33.56	2.75423e-34	1
UXS1	Q8NBZ7|UXS1_HUMAN	UDP-glucuronic acid decarboxylase 1	68.44	3.63078e-69	1
VPS53	Q5VIR6|VPS53_HUMAN	Vacuolar protein sorting-associated protein 53 homolog	62.19	6.45654e-63	1
XPOT	O43592|XPOT_HUMAN	Exportin-T	28.6	2.51189e-29	1
