# Supplementary material for: Extracellular vesicles enriched in connexin 43 promote a senescent phenotype in bone and synovial cells contributing to osteoarthritis progression
Source: Cell Death Dis. 2022 Aug 5;13(8):681. doi: 10.1038/s41419-022-05089-w (PMC9355945; doi:10.1038/s41419-022-05089-w)
Supplement: Supplementary file 13 — Table S6 [file 41419_2022_5089_MOESM13_ESM.xlsx]

## Sheet: Sheet2
Common proteins T/C
			UT			Cx43
Gene name	Accesion name	Description	-10lgP	p-value	Spectral counts	-10lgP	p-value	Spectral counts	Fold change
TIMP3	P35625|TIMP3_HUMAN	Metalloproteinase inhibitor 3	44.82	1.51356e-45	1	63.47	3.38844e-64	4	4
SERPINE2	P07093|GDN_HUMAN	Glia-derived nexin	133.77	1.6982e-134	18	193.99	1.0233e-194	63	3.5
TP53	P04637|P53_HUMAN	Cellular tumor antigen p53	76.83	1.47911e-77	4	111.92	1.2023e-112	13	3.25
ITGB5	P18084|ITB5_HUMAN	Integrin beta-5	45.48	3.31131e-46	1	53.52	3.01995e-54	3	3
TIMP2	P16035|TIMP2_HUMAN	Metalloproteinase inhibitor 2	64.63	2.34423e-65	3	54.69	2.04174e-55	8	2.67
PSMC3	P17980|PRS6A_HUMAN	26S proteasome regulatory subunit 6A	126.42	3.8019e-127	15	153.93	1.1749e-154	40	2.67
PSMC1	P62191|PRS4_HUMAN	26S proteasome regulatory subunit 4	109.55	2.8184e-110	13	131.02	9.5499e-132	31	2.38
PSMC2	P35998|PRS7_HUMAN	26S proteasome regulatory subunit 7	149.48	3.3113e-150	23	168.27	5.3703e-169	53	2.3
PSMC4	P43686|PRS6B_HUMAN	26S proteasome regulatory subunit 6B	148.93	1.1749e-149	21	175.18	6.6069e-176	42	2
NCBP1	Q09161|NCBP1_HUMAN	Nuclear cap-binding protein subunit 1	76.28	5.24807e-77	5	108.16	6.9183e-109	10	2
PSMC6	P62333|PRS10_HUMAN	26S proteasome regulatory subunit 10B	151.32	4.7863e-152	19	147.81	1.5488e-148	37	1.95
ILF2	Q12905|ILF2_HUMAN	Interleukin enhancer-binding factor 2	134.89	1.2882e-135	19	163.31	4.8978e-164	36	1.89
PSMC5	P62195|PRS8_HUMAN	26S proteasome regulatory subunit 8	137.33	4.6774e-138	19	133.41	3.8905e-134	33	1.74
PRSS23	O95084|PRS23_HUMAN	Serine protease 23	101	1e-101	11	110.81	1.5488e-111	19	1.73
PRSS23	O95084|PRS23_HUMAN	Serine protease 23	101	1e-101	11	110.81	1.5488e-111	19	1.73
CAND1	Q86VP6|CAND1_HUMAN	Cullin-associated NEDD8-dissociated 1	171.21	6.166e-172	26	156.78	1.6596e-157	43	1.65
TIMP1	P01033|TIMP1_HUMAN	Metalloproteinase inhibitor 1	117.45	3.5481e-118	8	117.73	1.8621e-118	12	1.5
HSPA8	P11142|HSP7C_HUMAN	Heat shock cognate 71 kDa protein	268.88	1.3183e-269	107	233.15	7.0795e-234	156	1.46
COL6A1	P12109|CO6A1_HUMAN	Collagen alpha-1(VI) chain	255.74	1.8197e-256	122	251.77	1.6982e-252	173	1.42
THBS1	P07996|TSP1_HUMAN	Thromb pondin-1	291.77	1.6982e-292	183	262.17	6.7608e-263	249	1.36
XRCC6	P12956|XRCC6_HUMAN	X-ray repair cr s-complementing protein 6	217.33	4.6774e-218	71	209.41	3.8905e-210	95	1.34
COL6A3	P12111|CO6A3_HUMAN	Collagen alpha-3(VI) chain	400.21	0	655	361.62	0	874	1.33
MMP2	P08253|MMP2_HUMAN	72 kDa type IV collagenase	155.8	1.5849e-156	16	149.57	2.6915e-150	21	1.31
ILF3	Q12906|ILF3_HUMAN	Interleukin enhancer-binding factor 3	129.99	1.0233e-130	26	121.94	1.1482e-122	34	1.31
COL12A1	Q99715|COCA1_HUMAN	Collagen alpha-1(XII) chain	239.19	6.4565e-240	90	209.84	1.4454e-210	111	1.23
CDK1	P06493|CDK1_HUMAN	Cyclin-dependent kinase 1	73.02	9.54993e-74	11	99.92	1.2023e-100	13	1.18
PARP1	P09874|PARP1_HUMAN	Poly [ADP-rib e] polymerase 1	155.85	1.4125e-156	28	157.58	2.6303e-158	33	1.18
COL6A2	P12110|CO6A2_HUMAN	Collagen alpha-2(VI) chain	254.04	9.1201e-255	91	208.89	1.2882e-209	104	1.14
COL1A1	P02452|CO1A1_HUMAN	Collagen alpha-1(I) chain	206.01	9.7724e-207	65	175.26	5.4954e-176	71	1.09
LDHA	P00338|LDHA_HUMAN	L-lactate dehydrogenase A chain	129.76	1.7378e-130	38	147.44	3.6308e-148	41	1.08
XRCC5	P13010|XRCC5_HUMAN	X-ray repair cr s-complementing protein 5	233.24	5.7544e-234	80	207.15	7.0795e-208	85	1.06
HIST2H2AB	Q8IUE6|H2A2B_HUMAN	Histone H2A type 2-B	233.02	9.5499e-234	101	192.05	8.9125e-193	103	1.02
H2AFV	Q71UI9|H2AV_HUMAN	Histone H2A.V	143.55	2.8184e-144	81	123.22	6.0256e-124	82	1.01
CDK4	P11802|CDK4_HUMAN	Cyclin-dependent kinase 4	45.54	2.88403e-46	6	45.97	1.07152e-46	6	1
VCL	P18206|VINC_HUMAN	Vinculin	140.57	2.6915e-141	14	119.09	8.1283e-120	14	1
HIST1H2AC	Q93077|H2A1C_HUMAN	Histone H2A type 1-C	224.86	1.3804e-225	141	181.92	1.2023e-182	139	0.99
LDHB	P07195|LDHB_HUMAN	L-lactate dehydrogenase B chain	179.69	2.0417e-180	45	161.35	4.4668e-162	44	0.98
HIST1H1B	P16401|H15_HUMAN	Histone H1.5	169.72	1.9055e-170	88	155.11	7.7625e-156	84	0.95
ITGB1	P05556|ITB1_HUMAN	Integrin beta-1	227.28	5.2481e-228	110	189.37	4.2658e-190	105	0.95
SERPINE1	P05121|PAI1_HUMAN	Plasminogen activator inhibitor 1	138.29	5.1286e-139	18	134.08	8.3176e-135	17	0.94
HIST1H1D	P16402|H13_HUMAN	Histone H1.3	184.62	2.3988e-185	103	158.51	3.0903e-159	96	0.93
HIST1H1C	P16403|H12_HUMAN	Histone H1.2	184.62	2.3988e-185	103	158.25	5.6234e-159	95	0.92
HIST1H4A	P62805|H4_HUMAN	Histone H4	225.72	1.9055e-226	308	194.08	8.3176e-195	283	0.92
GNAS2	P63092|GNAS2_HUMAN	Guanine nucleotide-binding G(s) isoforms short	153.52	3.02e-154	23	125.1	7.9433e-126	21	0.91
GNAS1	Q5JWF2|GNAS1_HUMAN	Guanine nucleotide-binding G(s) isoforms XLas	153.52	3.02e-154	23	125.1	7.9433e-126	21	0.91
PCNA	P12004|PCNA_HUMAN	Proliferating cell nuclear antigen	71.83	1.47911e-72	10	95.96	1.09648e-96	9	0.9
HIST1H2BM	Q99879|H2B1M_HUMAN	Histone H2B type 1-M	197.97	1.0715e-198	181	176.63	2.3442e-177	162	0.9
RBBP7	Q16576|RBBP7_HUMAN	Histone-binding protein RBBP7	129.38	4.1687e-130	9	102.74	1.8197e-103	8	0.89
MMP9	P14780|MMP9_HUMAN	Matrix metalloproteinase-9	147.06	8.7096e-148	7	115.35	4.4668e-116	6	0.86
CD9	P21926|CD9_HUMAN	CD9 antigen	165.9	1.2589e-166	48	141.16	6.9183e-142	41	0.85
HIST1H3A	P68431|H31_HUMAN	Histone H3.1	178.94	1.1482e-179	129	153.57	2.6915e-154	108	0.84
ITGA3	P26006|ITA3_HUMAN	Integrin alpha-3	207.54	2.884e-208	84	172.98	1.0471e-173	70	0.83
FN1	P02751|FINC_HUMAN	Fibronectin	462.44	0	917	356.25	0	702	0.77
MVP	Q14764|MVP_HUMAN	Major vault protein	263.87	1.349e-264	92	206.34	4.5709e-207	70	0.76
RBBP4	Q09028|RBBP4_HUMAN	Histone-binding protein RBBP4	114.48	3.3113e-115	10	93.11	7.76247e-94	7	0.7
COL4A2	P08572|CO4A2_HUMAN	Collagen alpha-2(IV) chain	121.96	1.0965e-122	16	89.21	6.16595e-90	9	0.56
VIM	P08670|VIME_HUMAN	Vimentin	55.77	1.69824e-56	8	32.58	2.63027e-33	4	0.5
H1F0	P07305|H10_HUMAN	Histone H1.0	87.71	1.94984e-88	9	42.06	8.70964e-43	4	0.44
COL18A1	P39060|COIA1_HUMAN	Collagen alpha-1(XVIII) chain	124.08	8.3176e-125	12	81.27	5.37032e-82	5	0.42
ITGAV	P06756|ITAV_HUMAN	Integrin alpha-V	189.62	2.3988e-190	29	118.84	1.4454e-119	9	0.31
ITGA2	P17301|ITA2_HUMAN	Integrin alpha-2	92.26	5.49541e-93	8	22.85	1.41254e-23	1	0.13
Exclusive proteins sEVs-TC
Gene name	Accesion name	Description	-10lgP	p-value	FDR	Spectral counts
HIST1H2AJ	Q99878|H2A1J_HUMAN	Histone H2A type 1-J	240.46	3e-241	24.01	160
HIST3H2BB	Q8N257|H2B3B_HUMAN	Histone H2B type 3-B	190.29	5e-191	4.03	128
HIST1H1E	P10412|H14_HUMAN	Histone H1.4	184.62	2e-185	1.65	103
SERPINA7	P05543|THBG_HUMAN	Thyroxine-binding globulin	47.73	1.9e-48	1.9	4
ITGA5	P08648|ITA5_HUMAN	Integrin alpha-5	54.54	2.9e-55	3.64	4
CDH13	P55290|CAD13_HUMAN	Cadherin-13	71.86	1.4e-72	2.15	4
HDAC2	Q92769|HDAC2_HUMAN	Histone deacetylase 2	49.74	1.8e-50	2.28	3
SERPINF1	P36955|PEDF_HUMAN	Pigment epithelium-derived factor	67.14	7.2e-68	2.65	2
CDH2	P19022|CADH2_HUMAN	Cadherin-2	57.47	3.4e-58	3.58	2
H1FX	Q92522|H1X_HUMAN	Histone H1x	28.27	5.4e-29	2	1
Exclusive proteins sEVs-TC
Gene name	Accesion name	Description	-10lgP	p-value	FDR	Spectral counts
HIST1H2AJ	Q99878|H2A1J_HUMAN	Histone H2A type 1-J	240.46	3e-241	24.01	160
HIST3H2BB	Q8N257|H2B3B_HUMAN	Histone H2B type 3-B	190.29	5e-191	4.03	128
HIST1H1E	P10412|H14_HUMAN	Histone H1.4	184.62	2e-185	1.65	103
SERPINA7	P05543|THBG_HUMAN	Thyroxine-binding globulin	47.73	1.9e-48	1.9	4
ITGA5	P08648|ITA5_HUMAN	Integrin alpha-5	54.54	2.9e-55	3.64	4
CDH13	P55290|CAD13_HUMAN	Cadherin-13	71.86	1.4e-72	2.15	4
HDAC2	Q92769|HDAC2_HUMAN	Histone deacetylase 2	49.74	1.8e-50	2.28	3
SERPINF1	P36955|PEDF_HUMAN	Pigment epithelium-derived factor	67.14	7.2e-68	2.65	2
CDH2	P19022|CADH2_HUMAN	Cadherin-2	57.47	3.4e-58	3.58	2
H1FX	Q92522|H1X_HUMAN	Histone H1x	28.27	5.4e-29	2	1
