# Supplementary material for: Extracellular vesicles enriched in connexin 43 promote a senescent phenotype in bone and synovial cells contributing to osteoarthritis progression
Source: Cell Death Dis. 2022 Aug 5;13(8):681. doi: 10.1038/s41419-022-05089-w (PMC9355945; doi:10.1038/s41419-022-05089-w)
Supplement: Supplementary file 14 — Table S7 [file 41419_2022_5089_MOESM14_ESM.xlsx]

## Sheet: UT
			sEVs			hCx43-sEVs
Gene name	Protein name	Description	Unused	%Cov(95)	PN	Unused	%Cov(95)	PN																					InterPro	Polymorphism	PTM	RNA Editing	Active Site	Binding Site	Entry	Entry Name	Entry Status	Sequence	Protein Names	Organism	Sequence Length	Features	Mass Spectrometry	Virus Hosts	Entry Information
A1BG	A1BG_HUMAN	Alpha-1B-glycoprotein	1.7	1.414	1	1.09	1.414	1
A2M	A2MG_HUMAN	Alpha-2-macroglobulin	59.79	36.16	110	23.03	27	74
ABCC1	MRP1_HUMAN	Multidrug resistance-associated protein 1	1.97	0.8491	1	1.12	0.5879	1
ABI3BP	TARSH_HUMAN	Target of Nesh-SH3	21.76	16.65	13	28.68	21.4	17
ACAA2	THIM_HUMAN	3-ketoacyl-CoA thiolase, mitochondrial	2	2.771	1	2	2.771	1
ACAN	PGCA_HUMAN	Aggrecan core protein	62.02	17.83	43	67.52	17.94	53
ACP2	PPAL_HUMAN	Lysosomal acid phosphatase	1.49	2.6	1	2.85	4.492	2
ACTA1	ACTS_HUMAN	Actin, alpha skeletal muscle	2	29.18	21	3.58	34.75	22
ACTB	ACTB_HUMAN	Actin, cytoplasmic 1	41.64	66.13	46	1.7	70.4	54
ACTG1	ACTG_HUMAN	Actin, cytoplasmic 2	1	65.87	45	46.92	70.4	54
ACTN1	ACTN1_HUMAN	Alpha-actinin-1	11.1	21.3	15	15.39	29.04	21
ACTN4	ACTN4_HUMAN	Alpha-actinin-4	42.9	29.75	21	51.99	35.02	26
ACTR3	ARP3_HUMAN	Actin-related protein 3	1.24	2.392	1
AEBP1	AEBP1_HUMAN	Adipocyte enhancer-binding protein 1	23.41	15.2	13	23.89	14.51	16
AFM	AFAM_HUMAN	Afamin	1.68	2.504	3
AFP	FETA_HUMAN	Alpha-fetoprotein	5.34	10.84	5	5.41	11.99	6
AGPAT1	PLCA_HUMAN	1-acyl-sn-glycerol-3-phosphate acyltransferase alpha				0.86	3.534	1
AGRN	AGRIN_HUMAN	Agrin	3.73	1.161	2	5.84	1.645	3
AGT	ANGT_HUMAN	Angiotensinogen	5.96	10.52	4	2.07	2.474	1
AHCY	SAHH_HUMAN	Adenosylhomocysteinase	7.48	9.954	4	7.4	8.102	3
AHNAK	AHNK_HUMAN	Neuroblast differentiation-associated protein AHNAK	16.38	7.538	11	13.08	5.518	8
AHSG	FETUA_HUMAN	Alpha-2-HS-glycoprotein	10.44	10.9	8	8.21	8.719	6
AK1	KAD1_HUMAN	Adenylate kinase isoenzyme 1				0.92	6.186	1
AKR1C1	AK1C1_HUMAN	Aldo-keto reductase family 1 member C1	2.28	2.477	1
AKR1C3	AK1C3_HUMAN	Aldo-keto reductase family 1 member C3				3.85	7.74	3
ALAD	HEM2_HUMAN	Delta-aminolevulinic acid dehydratase				0.79	3.03	1
ALB	ALBU_HUMAN	Serum albumin	117.06	78.82	167	98.83	78.49	114
ALCAM	CD166_HUMAN	CD166 antigen	3.5	4.288	2
ALDH16A1	A16A1_HUMAN	Aldehyde dehydrogenase family 16 member A1	1.41	1.496	1
ALDH2	ALDH2_HUMAN	Aldehyde dehydrogenase, mitochondrial				1.34	1.934	1
ALDOA	ALDOA_HUMAN	Fructose-bisphosphate aldolase A	13.87	26.65	8	17.85	35.71	11
ALDOB	ALDOB_HUMAN	Fructose-bisphosphate aldolase B	6.31	12.64	4	8.51	18.13	5
AMY2A	AMYP_HUMAN	Pancreatic alpha-amylase	2.39	3.131	1	3.73	7.436	3
ANGPTL2	ANGL2_HUMAN	Angiopoietin-related protein 2	6.15	9.939	4	12.83	19.47	9
ANK1	ANK1_HUMAN	Ankyrin-1				0.86	0.4253	1
ANPEP	AMPN_HUMAN	Aminopeptidase N	46.51	25.23	29	38.76	24.51	24
ANTXR1	ANTR1_HUMAN	Anthrax toxin receptor 1	2.1	1.596	1
ANXA1	ANXA1_HUMAN	Annexin A1	34.03	47.11	16	37.7	58.38	19
ANXA11	ANX11_HUMAN	Annexin A11	19.08	22.57	12	17.67	21.39	10
ANXA2	ANXA2_HUMAN	Annexin A2	52.19	65.19	31	60.99	63.42	42
ANXA4	ANXA4_HUMAN	Annexin A4	6.43	17.55	5	19.46	37.62	11
ANXA5	ANXA5_HUMAN	Annexin A5	32.42	58.13	22	35.73	59.06	25
ANXA6	ANXA6_HUMAN	Annexin A6	41.37	32.1	20	54.13	46.21	28
ANXA7	ANXA7_HUMAN	Annexin A7	7.38	11.48	5	10.49	13.11	6
AP2A1	AP2A1_HUMAN	AP-2 complex subunit alpha-1	2.2	2.252	2	2.13	1.024	1
AP2B1	AP2B1_HUMAN	AP-2 complex subunit beta	2.84	3.735	2	2.82	2.241	1
APCS	SAMP_HUMAN	Serum amyloid P-component	1.13	4.484	1	4.11	9.865	2
APOA1	APOA1_HUMAN	Apolipoprotein A-I	31.92	59.93	18	27.31	52.43	17
APOA2	APOA2_HUMAN	Apolipoprotein A-II	4.5	29	2	2.53	11	2
APOB	APOB_HUMAN	Apolipoprotein B-100	14.63	3.112	12	8.5	1.753	7
APOC3	APOC3_HUMAN	Apolipoprotein C-III	2	16.16	1	2	16.16	1
APOE	APOE_HUMAN	Apolipoprotein E	5.52	8.517	3	6.9	16.4	5
APOH	APOH_HUMAN	Beta-2-glycoprotein 1	3.32	6.957	2
ARF1	ARF1_HUMAN	ADP-ribosylation factor 1	3.42	23.2	3
ARF4	ARF4_HUMAN	ADP-ribosylation factor 4	2.13	15.56	2	0.82	11.67	2
ARF5	ARF5_HUMAN	ADP-ribosylation factor 5				2.07	11.67	2
ARG1	ARGI1_HUMAN	Arginase-1	6.77	19.25	5	1.84	5.901	2
ARHGAP1	RHG01_HUMAN	Rho GTPase-activating protein 1				2.61	2.733	1
ARL6IP5	PRAF3_HUMAN	PRA1 family protein 3				0.78	5.851	1
ARL8B	ARL8B_HUMAN	ADP-ribosylation factor-like protein 8B	2.92	17.2	2
ARPC1B	ARC1B_HUMAN	Actin-related protein 2/3 complex subunit 1B				2.47	3.495	1
ARPC4	ARPC4_HUMAN	Actin-related protein 2/3 complex subunit 4				1.47	4.762	1
ARPC5	ARPC5_HUMAN	Actin-related protein 2/3 complex subunit 5				1	7.947	1
ARSB	ARSB_HUMAN	Arylsulfatase B				2.02	2.064	1
ASAH1	ASAH1_HUMAN	Acid ceramidase	2.73	5.823	2	1.96	5.823	2
ASS1	ASSY_HUMAN	Argininosuccinate synthase	1.51	4.854	2	2.2	4.612	2
ATP1A1	AT1A1_HUMAN	Sodium/potassium-transporting ATPase subunit alpha-1	16.52	10.65	9	19.52	12.02	10
ATP1B3	AT1B3_HUMAN	Sodium/potassium-transporting ATPase subunit beta-3	1.62	5.018	1	2.29	5.018	1
ATP2B4	AT2B4_HUMAN	Plasma membrane calcium-transporting ATPase 4	16.2	9.508	7	4.91	2.337	2
ATP5F1A	ATPA_HUMAN	ATP synthase subunit alpha, mitochondrial	16.18	19.17	9	16.29	17.36	9
ATP5F1B	ATPB_HUMAN	ATP synthase subunit beta, mitochondrial	8.23	15.69	6	9.55	15.69	6
ATP5O	ATPO_HUMAN	ATP synthase subunit	1.61	6.573	1	2.41	11.74	2
ATP5O	ATPO_HUMAN	ATP synthase subunit O, mitochondrial
ATP6AP2	RENR_HUMAN	Renin receptor	1.8	4.571	2
ATP6V0A1	VPP1_HUMAN	V-type proton ATPase 116 kDa subunit a isoform 1				1.05	1.195	1
ATP6V0D1	VA0D1_HUMAN	V-type proton ATPase subunit d 1	1.95	3.134	1	2.32	6.553	2
ATP6V1A	VATA_HUMAN	V-type proton ATPase catalytic subunit A	6.22	8.752	4	8.22	11.67	5
ATP6V1B2	VATB2_HUMAN	V-type proton ATPase subunit B, brain isoform	8.29	14.09	5	9.27	12.33	5
ATP6V1C1	VATC1_HUMAN	V-type proton ATPase subunit C 1				0.92	1.832	1
ATP6V1E1	VATE1_HUMAN	V-type proton ATPase subunit E 1	2	6.195	1	2	6.195	1
AZGP1	ZA2G_HUMAN	Zinc-alpha-2-glycoprotein	4.42	7.383	2	3.18	7.383	2
B4GALT5	B4GT5_HUMAN	Beta-1,4-galactosyltransferase 5				1.2	2.062	1
BGN	PGS1_HUMAN	Biglycan	20.22	37.77	12	19.78	39.67	11
BHMT	BHMT1_HUMAN	Betaine--homocysteine S-methyltransferase 1	7.49	16.5	5	7.99	16.5	5
BLMH	BLMH_HUMAN	Bleomycin hydrolase				2	2.418	1
BMP1	BMP1_HUMAN	Bone morphogenetic protein 1				2	1.014	1
BROX	BROX_HUMAN	BRO1 domain-containing protein BR				1.36	2.676	1
BSG	BASI_HUMAN	Basigin	5.17	12.21	4	5.23	11.95	3
BST1	BST1_HUMAN	ADP-ribosyl cyclase/cyclic ADP-ribose hydrolase 2	1.78	4.088	1	2.58	4.088	1
C1QB	C1QB_HUMAN	Complement C1q subcomponent subunit B	1.12	5.534	1	0.98	3.557	1
C1QC	C1QC_HUMAN	Complement C1q subcomponent subunit C				1.33	4.898	1
C1QTNF3	C1QT3_HUMAN	Complement C1q tumor necrosis factor-related protein 3	2.74	8.13	2	2.34	5.285	1
C1R	C1R_HUMAN	Complement C1r subcomponent	33.74	38.72	21	39.06	39.57	24
C1S	C1S_HUMAN	Complement C1s subcomponent	29.26	28.34	16	21.18	24.85	12
C3	CO3_HUMAN	Complement C3	56.01	19.96	28	23.42	11	15
C4A	CO4A_HUMAN	Complement C4-A	7.5	2.695	4	3.74	1.95	3
C5	CO5_HUMAN	Complement C5	1.04	0.5967	1
C9	CO9_HUMAN	Complement component C9	1.66	2.147	1	2.64	3.757	2
CA1	CAH1_HUMAN	Carbonic anhydrase 1	16.2	43.3	9	18.01	45.21	10
CA2	CAH2_HUMAN	Carbonic anhydrase 2	5.89	13.46	3	3.66	7.308	2
CA3	CAH3_HUMAN	Carbonic anhydrase 3	3.3	8.462	2	1.61	3.462	1
CALR	CALR_HUMAN	Calreticulin				2.94	12.47	4
CALU	CALU_HUMAN	Calumenin				2.27	4.127	1
CAPG	CAPG_HUMAN	Macrophage-capping protein	1.33	3.736	1	2.7	10.06	3
CAPZB	CAPZB_HUMAN	F-actin-capping protein subunit beta	0.9	3.61	1
CASP14	CASPE_HUMAN	Caspase-14	4.67	9.091	3
CAT	CATA_HUMAN	Catalase	3.94	4.175	2	0.79	1.708	1
CAV1	CAV1_HUMAN	Caveolin-1	1.47	10.11	2	1.14	4.494	1
CAVIN1	CAVN1_HUMAN	Caveolae-associated protein 1	1	2.821	1
CCDC80	CCD80_HUMAN	Coiled-coil domain-containing protein 80				3.9	3.053	3
CCSER2	CCSE2_HUMAN	Serine-rich coiled-coil domain-containing protein 2				0.76	1.319	1
CCT2	TCPB_HUMAN	T-complex protein 1 subunit beta	7.04	11.03	4	4.84	8.224	3
CCT3	TCPG_HUMAN	T-complex protein 1 subunit gamma	10.09	15.05	6	7.69	6.606	3
CCT4	TCPD_HUMAN	T-complex protein 1 subunit delta	4.23	7.236	3	6.62	9.276	4
CCT5	TCPE_HUMAN	T-complex protein 1 subunit epsilon	6.61	6.654	3	1.36	2.218	1
CCT6A	TCPZ_HUMAN	T-complex protein 1 subunit zeta	4.18	4.143	2
CCT7	TCPH_HUMAN	T-complex protein 1 subunit eta	3.59	3.867	2	4.49	5.157	3
CCT8	TCPQ_HUMAN	T-complex protein 1 subunit theta	8.97	10.58	5	7.52	11.31	5
CD109	CD109_HUMAN	CD109 antigen	16.72	6.644	8	14.55	6.644	8
CD151	CD151_HUMAN	CD151 antigen	3	9.486	3	5.39	10.67	3
CD276	CD276_HUMAN	CD276 antigen	5.32	11.61	3	6.36	11.61	3
CD44	CD44_HUMAN	CD44 antigen	8.36	5.795	5	8.81	5.93	6
CD47	CD47_HUMAN	Leukocyte surface antigen CD47	1.73	5.263	2	2.86	5.263	2
CD59	CD59_HUMAN	CD59 glycoprotein	6.39	34.38	4	4.28	35.94	4
CD63	CD63_HUMAN	CD63 antigen	10.85	22.69	10	12.82	26.89	14
CD68	CD68_HUMAN	Macrosialin	2.22	6.215	1	2	6.215	1
CD81	CD81_HUMAN	CD81 antigen	7	35.17	9	9.52	30.93	10
CD82	CD82_HUMAN	CD82 antigen	3.43	8.989	2	3.16	9.363	2
CD9	CD9_HUMAN	CD9 antigen	5.15	15.35	2	5.45	20.61	4
CD99	CD99_HUMAN	CD99 antigen				1.77	5.405	1
CDC42	CDC42_HUMAN	Cell division control protein 42 homolog	6	19.9	3	4.07	19.9	3
CDH13	CAD13_HUMAN	Cadherin-13	4	3.647	2	2.01	1.683	1
CDSN	CDSN_HUMAN	Corneodesmosin	2.02	3.403	1
CEMIP	CEMIP_HUMAN	Cell migration-inducing and hyaluronan-binding protein	35.88	17.63	19	23.77	9.993	10
CFAP100	CP100_HUMAN	Cilia- and flagella-associated protein 100	1.52	1.146	1
CFB	CFAB_HUMAN	Complement factor B	4.53	4.45	3
CFH	CFAH_HUMAN	Complement factor H	23.25	13.24	13	4.08	1.95	2
CFL1	COF1_HUMAN	Cofilin-1	6.53	28.92	4	6.57	22.29	3
CHI3L1	CH3L1_HUMAN	Chitinase-3-like protein 1	50.97	70.5	83	62.3	75.46	76
CHI3L2	CH3L2_HUMAN	Chitinase-3-like protein 2	1.09	2.821	1	2.56	2.821	1
CLEC11A	CLC11_HUMAN	C-type lectin domain family 11 member A	2.15	6.502	2	3.43	7.121	2
CLIC1	CLIC1_HUMAN	Chloride intracellular channel protein 1				1.38	4.979	1
CLIC4	CLIC4_HUMAN	Chloride intracellular channel protein 4				1.87	4.743	1
CLSTN1	CSTN1_HUMAN	Calsyntenin-1	1.01	0	0
CLTC	CLH1_HUMAN	Clathrin heavy chain 1	38.38	14.81	18	42.59	14.57	19
CLU	CLUS_HUMAN	Clusterin	33.63	38.53	27	33.81	35.19	22
COL12A1	COCA1_HUMAN	Collagen alpha-1(XII) chain	213.07	47.34	143	260.02	51.58	160
COL14A1	COEA1_HUMAN	Collagen alpha-1(XIV) chain	50.2	17.32	24	77.11	28.62	40
COL15A1	COFA1_HUMAN	Collagen alpha-1(XV) chain	14.58	7.133	8	13.39	6.7	8
COL1A1	CO1A1_HUMAN	Collagen alpha-1(I) chain	84.59	51.09	149	106.84	62.09	182
COL1A2	CO1A2_HUMAN	Collagen alpha-2(I) chain	94.26	58.27	116	114.45	64.93	135
COL3A1	CO3A1_HUMAN	Collagen alpha-1(III) chain	20.85	16.98	24	32.92	25.1	43
COL5A1	CO5A1_HUMAN	Collagen alpha-1(V) chain				1.1	0.9249	2
COL6A1	CO6A1_HUMAN	Collagen alpha-1(VI) chain	69.23	48.83	65	70.19	44.36	45
COL6A2	CO6A2_HUMAN	Collagen alpha-2(VI) chain	50.16	34.25	38	51.63	31.21	31
COL6A3	CO6A3_HUMAN	Collagen alpha-3(VI) chain	300.7	61.1	239	307.85	54.14	209
COL8A1	CO8A1_HUMAN	Collagen alpha-1(VIII) chain	3.7	3.898	2	3.59	3.898	2
COMP	COMP_HUMAN	Cartilage oligomeric matrix protein	45.4	46.5	28	39.11	43.06	24
COPA	COPA_HUMAN	Coatomer subunit alpha	2.55	2.042	2
COPG1	COPG1_HUMAN	Coatomer subunit gamma-1	2.07	1.373	1
CORO1C	COR1C_HUMAN	Coronin-1C	1.33	2.321	1
CP	CERU_HUMAN	Ceruloplasmin	10.05	7.7	6	11.84	7.7	6
CPNE3	CPNE3_HUMAN	Copine-3				2.02	1.676	1
CPNE8	CPNE8_HUMAN	Copine-8	2.19	1.596	1
CPQ	CBPQ_HUMAN	Carboxypeptidase Q	4.21	4.237	2	3.03	4.237	2
CPS1	CPSM_HUMAN	Carbamoyl-phosphate synthase [ammonia], mitochondrial	11	5.133	7	9.43	5.067	7
CPXM2	CPXM2_HUMAN	Inactive carboxypeptidase-like protein X2				4.71	8.201	5
CSF1	CSF1_HUMAN	Macrophage colony-stimulating factor 1	2	2.166	1
CSPG4	CSPG4_HUMAN	Chondroitin sulfate proteoglycan 4	41.9	12.88	22	37.77	9.561	19
CSTA	CYTA_HUMAN	Cystatin-A	4.57	33.67	3	4.08	47.96	3
CTSA	PPGB_HUMAN	Lysosomal protective protein	8.01	10.63	4	12.77	17.29	6
CTSB	CATB_HUMAN	Cathepsin B	21.06	45.72	15	14.45	27.73	9
CTSD	CATD_HUMAN	Cathepsin D	25.96	41.99	17	23.22	37.14	17
CTSF	CATF_HUMAN	Cathepsin F	3.29	3.926	2	3.67	3.926	2
CTSG	CATG_HUMAN	Cathepsin G	1.2	3.529	1
CTSK	CATK_HUMAN	Cathepsin K	1.6	6.383	2
CTSL	CATL1_HUMAN	Cathepsin L1	5.95	14.11	4	6.29	9.91	3
CTSZ	CATZ_HUMAN	Cathepsin Z	1.21	3.3	1	1.04	3.96	1
CYB5R3	NB5R3_HUMAN	NADH-cytochrome b5 reductase 3	1.85	4.319	1
CYBRD1	CYBR1_HUMAN	Cytochrome b reductase 1	2.54	9.79	2	3.29	9.79	2
CYCS	CYC_HUMAN	Cytochrome c	2.21	7.619	1	2.26	18.1	2
DCD	DCD_HUMAN	Dermcidin	7.34	35.45	4	5.42	22.73	3
DCN	PGS2_HUMAN	Decorin	37.74	48.75	32	46.84	65.18	44
DDX39B	DX39B_HUMAN	Spliceosome RNA helicase DDX39B				1.77	5.607	2
DEFA3	DEF3_HUMAN	Neutrophil defensin 3	3.51	19.15	2	4.04	19.15	2
DERA	DEOC_HUMAN	Deoxyribose-phosphate aldolase	2	3.774	1	1.07	3.774	1
DLST	ODO2_HUMAN	Dihydrolipoyllysine-residue succinyltransferase component of 2-oxoglutarate dehydrogenase complex, mitochondrial	1.92	1.766	1	1.14	1.766	1
DNPEP	DNPEP_HUMAN	Aspartyl aminopeptidase	1.61	2.105	1
DPP4	DPP4_HUMAN	Dipeptidyl peptidase 4	0.92	1.305	1	6.54	4.961	4
DPP7	DPP2_HUMAN	Dipeptidyl peptidase 2	4.13	7.724	3	1.83	2.846	1
DPYSL2	DPYL2_HUMAN	Dihydropyrimidinase-related protein 2	15.55	19.41	8	16.91	20.98	9
DSC1	DSC1_HUMAN	Desmocollin-1	12.7	10.74	9	1.88	1.678	1
DSG1	DSG1_HUMAN	Desmoglein-1	14.32	10.3	7	2.51	3.337	2
DSP	DESP_HUMAN	Desmoplakin	70.7	13.27	34	7.16	1.881	6
DSTN	DEST_HUMAN	Destrin	0.91	6.667	1	3.47	13.94	2
DYNC1H1	DYHC1_HUMAN	Cytoplasmic dynein 1 heavy chain 1	6.85	0.7964	3	1.44	0	0
ECM1	ECM1_HUMAN	Extracellular matrix protein 1	1.63	2.407	1
EDIL3	EDIL3_HUMAN	EGF-like repeat and discoidin I-like domain-containing protein 3	51.25	56.25	31	50.3	49.79	28
EEF1A1P5	EF1A3_HUMAN	Putative elongation factor 1-alpha-like 3	19.67	39.18	17	18.05	27.06	13
EEF1G	EF1G_HUMAN	Elongation factor 1-gamma	4.87	7.551	3	8.55	13.73	5
EEF2	EF2_HUMAN	Elongation factor 2	15.96	10.72	8	12.89	11.19	6
EFEMP1	FBLN3_HUMAN	EGF-containing fibulin-like extracellular matrix protein 1	26.97	43	18	29.29	43	21
EFEMP2	FBLN4_HUMAN	EGF-containing fibulin-like extracellular matrix protein 2	4.65	7.901	3	3.87	5.869	2
EHD1	EHD1_HUMAN	EH domain-containing protein 1	6.25	10.11	5	4.58	10.49	4
EHD2	EHD2_HUMAN	EH domain-containing protein 2	10.12	12.71	6	8.07	10.87	5
EHD4	EHD4_HUMAN	EH domain-containing protein 4				1.84	2.773	1
EIF3A	EIF3A_HUMAN	Eukaryotic translation initiation factor 3 subunit A				0.77	1.158	1
EIF3C	EIF3C_HUMAN	Eukaryotic translation initiation factor 3 subunit C	1.37	0	0
EIF4A1	IF4A1_HUMAN	Eukaryotic initiation factor 4A-I	2.92	5.172	2	5.63	9.852	3
EIF5A2	IF5A2_HUMAN	Eukaryotic translation initiation factor 5A-2	1.13	7.843	1	2.65	12.42	2
EMILIN1	EMIL1_HUMAN	EMILIN-1	34.22	22.24	17	27.1	19.78	14
ENG	EGLN_HUMAN	Endoglin	6.44	10.18	5	5.95	8.511	4
ENO1	ENOA_HUMAN	Alpha-enolase	35.58	60.37	21	41.34	60.14	24
ENO2	ENOG_HUMAN	Gamma-enolase				1.78	10.6	3
ENPP1	ENPP1_HUMAN	Ectonucleotide pyrophosphatase/phosphodiesterase family member 1				2.05	1.73	1
EPB41L2	E41L2_HUMAN	Band 4.1-like protein 2				2.11	1.592	1
ERLIN2	ERLN2_HUMAN	Erlin-2	2	3.54	1
ETFB	ETFB_HUMAN	Electron transfer flavoprotein subunit beta				0.87	4.706	1
F2	THRB_HUMAN	Prothrombin	5.77	4.18	3	6.62	7.717	4
F5	FA5_HUMAN	Coagulation factor V	2.03	0.5845	1
FABP5	FABP5_HUMAN	Fatty acid-binding protein, epidermal	2.81	13.33	2	3.38	21.48	2
FAP	SEPR_HUMAN	Prolyl endopeptidase FAP	35.35	30	19	28.87	26.58	18
FASN	FAS_HUMAN	Fatty acid synthase	2.22	0.7965	2	6.69	1.832	4
FBLN1	FBLN1_HUMAN	Fibulin-1	15.29	15.79	11	18.87	25.46	17
FBLN2	FBLN2_HUMAN	Fibulin-2	7.48	4.392	4	6.34	3.378	3
FBLN5	FBLN5_HUMAN	Fibulin-5				2.1	2.455	1
FBN1	FBN1_HUMAN	Fibrillin-1	47	10.87	26	24.31	4.249	13
FGA	FIBA_HUMAN	Fibrinogen alpha chain	12.62	11.43	9	12.86	7.621	6
FGB	FIBB_HUMAN	Fibrinogen beta chain	23.93	32.59	13	10.27	16.5	6
FGG	FIBG_HUMAN	Fibrinogen gamma chain	21.36	40.18	12	12.64	19.65	7
FHL1	FHL1_HUMAN	Four and a half LIM domains protein 1	2.39	7.43	2
FKBP10	FKB10_HUMAN	Peptidyl-prolyl cis-trans isomerase FKBP10				2.23	2.062	1
FKBP1A	FKB1A_HUMAN	Peptidyl-prolyl cis-trans isomerase FKBP1A				1.51	12.04	1
FLG	FILA_HUMAN	Filaggrin	2.17	0.4925	2
FLG2	FILA2_HUMAN	Filaggrin-2	7.52	2.677	4	4.02	0.9619	2
FLNA	FLNA_HUMAN	Filamin-A	71.74	19.12	34	86	23.99	41
FLOT1	FLOT1_HUMAN	Flotillin-1	6.98	12.41	5	10.9	15.93	6
FLOT2	FLOT2_HUMAN	Flotillin-2	9.33	17.29	6	11.09	20.09	7
FMOD	FMOD_HUMAN	Fibromodulin	2.7	4.521	1	2.79	4.521	3
FN1	FINC_HUMAN	Fibronectin	242.86	70.2	358	267.9	72.63	387
FSCN1	FSCN1_HUMAN	Fascin	3.57	7.911	3	4.66	7.708	3
FST	FST_HUMAN	Follistatin				0.86	4.942	1
FSTL1	FSTL1_HUMAN	Follistatin-related protein 1	2.85	7.468	3	2.69	8.766	3
FTH1	FRIH_HUMAN	Ferritin heavy chain	11.41	43.17	8	2.27	13.11	2
FTL	FRIL_HUMAN	Ferritin light chain	8.85	36	5	6.3	21.71	4
GANAB	GANAB_HUMAN	Neutral alpha-glucosidase AB	2.3	3.178	2	2.25	1.589	1
GAPDH	G3P_HUMAN	Glyceraldehyde-3-phosphate dehydrogenase	19.6	41.49	19	21.89	47.76	19
GARS	GARS_HUMAN	Glycine--tRNA ligase	6.99	6.36	4	3.17	3.248	2
GAS6	GAS6_HUMAN	Growth arrest-specific protein 6	6.51	5.964	4	7.55	9.709	5
GBE1	GLGB_HUMAN	1,4-alpha-glucan-branching enzyme				1.62	1.709	1
GBP4	GBP4_HUMAN	Guanylate-binding protein 4				0.74	1.719	1
GC	VTDB_HUMAN	Vitamin D-binding protein	6.68	9.916	3	5.85	10.13	4
GDI2	GDIB_HUMAN	Rab GDP dissociation inhibitor beta	7.35	11.24	4	7.69	11.91	4
Gene name	Protein name	Description
GGCT	GGCT_HUMAN	Gamma-glutamylcyclotransferase	2.14	5.319	1
GGH	GGH_HUMAN	Gamma-glutamyl hydrolase	2.02	4.088	1
GGT5	GGT5_HUMAN	Glutathione hydrolase 5 proenzyme	2.35	2.048	1
GJA1	CXA1_HUMAN	Gap junction alpha-1 protein	14.68	35.34	9	7.51	13.87	4
GLMP	GLMP_HUMAN	Glycosylated lysosomal membrane protein	2	6.404	1	2.02	4.926	1
GLUD2	DHE4_HUMAN	Glutamate dehydrogenase 2, mitochondrial	2.98	3.226	2	1.93	3.226	2
GNAI2	GNAI2_HUMAN	Guanine nucleotide-binding protein G(i) subunit alpha-2	6.62	10.42	3	6.65	10.42	3
GNAS	GNAS1_HUMAN	Guanine nucleotide-binding protein G(s) subunit alpha isoforms XLas	1.41	2.025	2	2.24	2.314	2
GNB1	GBB1_HUMAN	Guanine nucleotide-binding protein G(I)/G(S)/G(T) subunit beta-1	5.28	9.706	3	10.03	20.88	5
GNB2	GBB2_HUMAN	Guanine nucleotide-binding protein G(I)/G(S)/G(T) subunit beta-2				4.68	16.18	4
GNG12	GBG12_HUMAN	Guanine nucleotide-binding protein G(I)/G(S)/G(	2.01	22.22	1
GNMT	GNMT_HUMAN	Glycine N-methyltransferase				1.28	2.712	1
GNS	GNS_HUMAN	N-acetylglucosamine-6-sulfatase	6.8	7.428	5	3.9	5.616	3
GOT2	AATM_HUMAN	Aspartate aminotransferase, mitochondrial	2	3.256	1	2.03	3.256	1
GPC1	GPC1_HUMAN	Glypican-1	6	8.961	3	2.86	5.735	2
GPC6	GPC6_HUMAN	Glypican-6	8.03	10.09	4	6.74	10.09	4
GPI	G6PI_HUMAN	Glucose-6-phosphate isomerase	1.6	5.197	2	8.78	16.31	6
GPNMB	GPNMB_HUMAN	Transmembrane glycoprotein NMB	2.38	3.147	1	2.79	4.72	2
GRN	GRN_HUMAN	Granulins	3.15	3.879	2	1.06	1.686	1
GSN	GELS_HUMAN	Gelsolin	23.12	18.67	12	23.52	20.59	13
GSTA5	GSTA5_HUMAN	Glutathione S-transferase A5	2.58	7.658	2	2.91	4.054	1
GSTM5	GSTM5_HUMAN	Glutathione S-transferase Mu 5	1.58	11.93	2	2.69	11.93	2
GSTO1	GSTO1_HUMAN	Glutathione S-transferase omega-1				1.51	4.149	1
GSTP1	GSTP1_HUMAN	Glutathione S-transferase P	5.63	33.33	9	7.95	40.95	10
GYG1	GLYG_HUMAN	Glycogenin-1				1.87	4.571	1
H2AFV	H2AV_HUMAN	Histone H2A.V	2	20.31	3
H2AFY	H2AY_HUMAN	Core histone macro-H2A.1	1.49	5.376	1	0.89	2.957	1
HAPLN1	HPLN1_HUMAN	Hyaluronan and proteoglycan link protein 1	37.51	60.73	30	35.97	61.58	29
HAPLN3	HPLN3_HUMAN	Hyaluronan and proteoglycan link protein 3				3.04	12.22	7
HBA1	HBA_HUMAN	Hemoglobin subunit alpha	34.9	97.18	108	41.76	97.18	143
HBB	HBB_HUMAN	Hemoglobin subunit beta	36.89	95.24	161	43.24	95.24	176
HBD	HBD_HUMAN	Hemoglobin subunit delta	12.84	92.52	89	12.72	92.52	91
HBG1	HBG1_HUMAN	Hemoglobin subunit gamma-1	9.48	51.02	21	7.34	44.9	20
HEXA	HEXA_HUMAN	Beta-hexosaminidase subunit alpha	9.04	8.507	4	6.64	8.318	4
HEXB	HEXB_HUMAN	Beta-hexosaminidase subunit beta	6.48	6.295	3	14.88	13.13	7
HGS	HGS_HUMAN	Hepatocyte growth factor-regulated tyrosine kinase substrate	3.08	2.831	2
HGSNAT	HGNAT_HUMAN	Heparan-alpha-glucosaminide N-acetyltransferase	1.29	1.659	1
HIST1H1B	H15_HUMAN	Histone H1.5	5.6	21.68	5	7.18	21.68	5
HIST1H1C	H12_HUMAN	Histone H1.2	10.28	27.23	6
HIST1H1E	H14_HUMAN	Histone H1.4				16.22	28.77	8
HIST1H2AA	H2A1A_HUMAN	Histone H2A type 1-A	9.35	35.11	6
HIST1H2AC	H2A1C_HUMAN	Histone H2A type 1-C				0.88	36.15	9
HIST1H2AJ	H2A1J_HUMAN	Histone H2A type 1-J	1.47	35.94	6	12.63	36.72	10
HIST1H2BM	H2B1M_HUMAN	Histone H2B type 1-M	9.42	35.71	5	3.13	41.27	7
HIST1H4A	H4_HUMAN	Histone H4	11.66	53.4	10	14.17	55.34	9
HIST2H2BE	H2B2E_HUMAN	Histone H2B type 2-E				11.02	41.27	7
HIST2H3A	H32_HUMAN	Histone H3.2	5.09	13.24	3	5.13	18.38	5
HIST3H2BB	H2B3B_HUMAN	Histone H2B type 3-B	1.59	35.71	5
HLA-A	1A33_HUMAN	HLA class I histocompatibility antigen, A-33 alpha chain	9.73	20	5	10.83	22.74	6
HLA-A	1A30_HUMAN	HLA class I histocompatibility antigen, A-30 alpha chain				1.24	22.74	6
HLA-A	1A03_HUMAN	HLA class I histocompatibility antigen, A-3 alpha chain
HLA-C	1C14_HUMAN	HLA class I histocompatibility antigen, Cw-14 alpha chain	2.99	14.48	4	3.76	20.22	5
HLA-C	1C07_HUMAN	HLA class I histocompatibility antigen, Cw-7 alpha chain
HMGCS2	HMCS2_HUMAN	Hydroxymethylglutaryl-CoA synthase, mitochondrial	0.92	1.772	1	1.79	3.937	2
HNRNPC	HNRPC_HUMAN	Heterogeneous nuclear ribonucleoproteins C1/C2	2.09	3.922	1	7.55	14.05	4
HNRNPH1	HNRH1_HUMAN	Heterogeneous nuclear ribonucleoprotein H				2.26	3.786	1
HNRNPK	HNRPK_HUMAN	Heterogeneous nuclear ribonucleoprotein K				2.13	2.592	1
HNRNPR	HNRPR_HUMAN	Heterogeneous nuclear ribonucleoprotein R				2.25	3.16	2
HP	HPT_HUMAN	Haptoglobin	28.77	46.31	17	25.12	30.79	12
HPX	HEMO_HUMAN	Hemopexin	11.66	22.51	7	1.98	4.545	2
HRNR	HORN_HUMAN	Hornerin	27.76	22.74	17	7.37	6.877	4
HSD17B4	DHB4_HUMAN	Peroxisomal multifunctional enzyme type 2	2	1.223	1
HSP90AA1	HS90A_HUMAN	Heat shock protein HSP 90-alpha	7.01	18.17	11	7.5	20.22	12
HSP90AB1	HS90B_HUMAN	Heat shock protein HSP 90-beta	24.21	25.14	16	27.75	22.79	16
HSP90B1	ENPL_HUMAN	Endoplasmin	5.39	5.978	5	6.07	5.729	6
HSPA1B	HS71B_HUMAN	Heat shock 70 kDa protein 1B	14.5	18.41	12	16.54	20.12	14
HSPA4	HSP74_HUMAN	Heat shock 70 kDa protein 4				0.97	1.667	1
HSPA5	BIP_HUMAN	Endoplasmic reticulum chaperone BiP	18.55	19.57	13	19.91	20.03	13
HSPA8	HSP7C_HUMAN	Heat shock cognate 71 kDa protein	50.67	52.48	33	53.41	50.46	34
HSPB1	HSPB1_HUMAN	Heat shock protein beta-1	5.54	20.98	3	6.2	25.85	4
HSPD1	CH60_HUMAN	60 kDa heat shock protein, mitochondrial	2.33	3.141	2	1.09	2.094	1
HSPE1	CH10_HUMAN	10 kDa heat shock protein, mitochondrial	2.34	11.76	1	2.53	11.76	1
HSPG2	PGBM_HUMAN	Basement membrane-specific heparan sulfate proteoglycan core protein	165.61	26.85	79	188.51	34.43	97
HTRA1	HTRA1_HUMAN	Serine protease HTRA1	16.52	23.75	9	19.3	23.96	10
HYDIN	HYDIN_HUMAN	Hydrocephalus-inducing protein homolog				0.72	0.1562	1
IARS	SYIC_HUMAN	Isoleucine--tRNA ligase, cytoplasmic				1.17	1.347	1
IDH1	IDHC_HUMAN	Isocitrate dehydrogenase [NADP] cytoplasmic	2.08	2.657	1	1.48	2.415	1
IFITM3	IFM3_HUMAN	Interferon-induced transmembrane protein 3	4	30.83	2
IGF2R	MPRI_HUMAN	Cation-independent mannose-6-phosphate receptor	1.25	0.4014	1	2.03	0.4014	1
IGFBP2	IBP2_HUMAN	Insulin-like growth factor-binding protein 2	1.89	3.692	1
IGFBP3	IBP3_HUMAN	Insulin-like growth factor-binding protein 3	11.56	29.21	8	14.98	37.46	9
IGFBP4	IBP4_HUMAN	Insulin-like growth factor-binding protein 4				1.69	5.426	1
IGFBP6	IBP6_HUMAN	Insulin-like growth factor-binding protein 6	1.54	4.167	1
IGFBP7	IBP7_HUMAN	Insulin-like growth factor-binding protein 7	9.52	26.24	5	6.04	21.28	4
IGHA1	IGHA1_HUMAN	Immunoglobulin heavy constant alpha 1	14.85	28.9	8	9.39	16.43	5
IGHA2	IGHA2_HUMAN	Immunoglobulin heavy constant alpha 2	1.3	12.06	4
IGHG1	IGHG1_HUMAN	Immunoglobulin heavy constant gamma 1	24.82	59.09	20	17.81	43.33	12
IGHG2	IGHG2_HUMAN	Immunoglobulin heavy constant gamma 2	11.04	46.32	15	4.01	17.48	5
IGHM	IGHM_HUMAN	Immunoglobulin heavy constant mu	17.71	22.08	8	20.19	26.71	11
IGHV1-2	HV102_HUMAN	Immunoglobulin heavy variable 1-2	1.68	19.66	3
IGKC	IGKC_HUMAN	Immunoglobulin kappa constant	13.48	85.98	15	15.51	87.85	9
IGKV2-30	KV230_HUMAN	Immunoglobulin kappa variable 2-30				1.16	10.83	1
IGKV2D-28	KVD28_HUMAN	Immunoglobulin kappa variable 2D-28	2.6	10.83	1
IGKV3-15	KV315_HUMAN	Immunoglobulin kappa variable 3-15	1.43	7.826	1	0.97	7.826	1
IGKV3-20	KV320_HUMAN	Immunoglobulin kappa variable 3-20	4.77	37.07	3
IGLC3	IGLC3_HUMAN	Immunoglobulin lambda constant 3	8.03	55.66	4	6.3	37.74	3
IGLL5	IGLL5_HUMAN	Immunoglobulin lambda-like polypeptide 5	2	17.76	3
IGSF8	IGSF8_HUMAN	Immunoglobulin superfamily member 8	5.2	7.341	3	7.52	8.157	4
IQGAP1	IQGA1_HUMAN	Ras GTPase-activating-like protein IQGAP1	5.29	1.509	2	5.17	2.293	3
ISLR	ISLR_HUMAN	Immunoglobulin superfamily containing leucine-rich repeat protein	6.54	12.38	4	7.08	12.38	4
ITGA1	ITA1_HUMAN	Integrin alpha-1	0.96	0.6785	1	1.05	0.6785	1
ITGA11	ITA11_HUMAN	Integrin alpha-11	7.97	3.451	4	11.19	4.966	5
ITGA3	ITA3_HUMAN	Integrin alpha-3	8.34	6.66	6	9.38	5.423	5
ITGA5	ITA5_HUMAN	Integrin alpha-5	15.01	12.96	10	6.88	6.196	5
ITGA7	ITA7_HUMAN	Integrin alpha-7	2	1.016	1
ITGAV	ITAV_HUMAN	Integrin alpha-V	12.06	4.389	4	19.97	10.88	10
ITGB1	ITB1_HUMAN	Integrin beta-1	27.8	21.43	14	24.84	19.67	13
ITGB5	ITB5_HUMAN	Integrin beta-5	1.49	1.126	1
ITIH1	ITIH1_HUMAN	Inter-alpha-trypsin inhibitor heavy chain H1	2.49	1.317	1	1.66	1.317	1
ITIH2	ITIH2_HUMAN	Inter-alpha-trypsin inhibitor heavy chain H2	16.59	12.05	14	11.08	8.245	8
ITIH3	ITIH3_HUMAN	Inter-alpha-trypsin inhibitor heavy chain H3	2.29	5.281	3	2.13	6.629	5
ITM2B	ITM2B_HUMAN	Integral membrane protein 2B				0.87	3.759	1
JCHAIN	IGJ_HUMAN	Immunoglobulin J chain	1.44	7.547	1
JUP	PLAK_HUMAN	Junction plakoglobin	31.7	26.85	18	8.47	5.772	4
KIAA1841	K1841_HUMAN	Uncharacterized protein KIAA1841	1.36	1.532	1
KIF5C	KIF5C_HUMAN	Kinesin heavy chain isoform 5C	1.11	1.149	1
KNG1	KNG1_HUMAN	Kininogen-1	1.36	1.398	1	1.02	1.398	1
KPNB1	IMB1_HUMAN	Importin subunit beta-1				2.31	1.712	1
KPRP	KPRP_HUMAN	Keratinocyte proline-rich protein	3.62	5.872	3	1.73	3.627	2
KRT1	K2C1_HUMAN	Keratin, type II cytoskeletal 1	124.55	75.47	278	109.25	66.3	140
KRT10	K1C10_HUMAN	Keratin, type I cytoskeletal 10	84.15	68.15	134	74.34	61.82	90
KRT13	K1C13_HUMAN	Keratin, type I cytoskeletal 13	3.93	15.5	18	5.79	18.12	16
KRT14	K1C14_HUMAN	Keratin, type I cytoskeletal 14	46.11	59.75	39	38.8	47.67	29
KRT16	K1C16_HUMAN	Keratin, type I cytoskeletal 16	13.96	48.41	28	17.55	50.32	30
KRT17	K1C17_HUMAN	Keratin, type I cytoskeletal 17	9.45	35.65	19	10.05	24.31	13
KRT27	K1C27_HUMAN	Keratin, type I cytoskeletal 27	2	10.68	19
KRT4	K2C4_HUMAN	Keratin, type II cytoskeletal 4	3.65	8.614	5	5.91	14.04	10
KRT5	K2C5_HUMAN	Keratin, type II cytoskeletal 5	54.95	55.08	66	38.9	38.47	35
KRT6A	K2C6A_HUMAN	Keratin, type II cytoskeletal 6A	24.24	41.31	51	1.11	43.09	35
KRT6B	K2C6B_HUMAN	Keratin, type II cytoskeletal 6B	4.12	39.72	54	2.58	40.96	38
KRT6C	K2C6C_HUMAN	Keratin, type II cytoskeletal 6C				24.49	40.96	34
KRT75	K2C75_HUMAN	Keratin, type II cytoskeletal 75	1.39	17.24	25
KRT77	K2C1B_HUMAN	Keratin, type II cytoskeletal 1b	5.24	10.55	22	2.69	11.94	16
KRT78	K2C78_HUMAN	Keratin, type II cytoskeletal 78	26.58	31.15	21	2.16	6.538	5
KRT80	K2C80_HUMAN	Keratin, type II cytoskeletal 80	6.9	10.84	4
KRT9	K1C9_HUMAN	Keratin, type I cytoskeletal 9	101.19	86.84	255	83.28	80.9	88
LAMA1	LAMA1_HUMAN	Laminin subunit alpha-1				2.33	0.4228	1
LAMA2	LAMA2_HUMAN	Laminin subunit alpha-2				8.27	1.73	4
LAMA4	LAMA4_HUMAN	Laminin subunit alpha-4	60.94	22.44	32	91.6	31.38	49
LAMA5	LAMA5_HUMAN	Laminin subunit alpha-5				1.41	0.433	1
LAMB1	LAMB1_HUMAN	Laminin subunit beta-1	35.3	12.65	19	64.99	23.8	33
LAMB2	LAMB2_HUMAN	Laminin subunit beta-2	30.73	12.85	16	54.08	20.97	29
LAMC1	LAMC1_HUMAN	Laminin subunit gamma-1	43.58	19.02	22	62.48	24.18	34
LAMP1	LAMP1_HUMAN	Lysosome-associated membrane glycoprotein 1	8.7	10.55	5	12.19	16.79	8
LAMP2	LAMP2_HUMAN	Lysosome-associated membrane glycoprotein 2	7.85	9.268	4	6.32	7.073	3
LAP3	AMPL_HUMAN	Cytosol aminopeptidase				2.08	2.312	1
LCN1	LCN1_HUMAN	Lipocalin-1	2.08	6.25	1	3.49	12.5	2
LDHA	LDHA_HUMAN	L-lactate dehydrogenase A chain	15.75	25.3	8	28.54	43.07	14
LDHB	LDHB_HUMAN	L-lactate dehydrogenase B chain	9.16	23.35	7	13.06	26.65	8
LEPROT	OBRG_HUMAN	Leptin receptor gene-related protein				0.8	9.924	1
LGALS1	LEG1_HUMAN	Galectin-1	2.88	25.19	3	8.92	52.59	6
LGALS3	LEG3_HUMAN	Galectin-3	4.04	9.6	2	6.05	20	4
LGALS3BP	LG3BP_HUMAN	Galectin-3-binding protein	10.04	14.53	6	16.48	21.2	9
LGALS7	LEG7_HUMAN	Galectin-7	1.85	8.088	1
LGMN	LGMN_HUMAN	Legumain	2	3.926	1
LHFPL2	LHPL2_HUMAN	LHFPL tetraspan subfamily member 2 protein	1.41	10.96	1
LIPA	LICH_HUMAN	Lysosomal acid lipase/cholesteryl ester hydrolase				1.01	4.01	1
LMBRD1	LMBD1_HUMAN	Probable lysosomal cobalamin transporter	2	3.333	1	2	3.333	1
LMNA	LMNA_HUMAN	Prelamin-A/C	11.74	10.39	6	13.17	12.35	7
LOX	LYOX_HUMAN	Protein-lysine 6-oxidase	1.73	1.679	1	7.59	18.94	5
LOXL1	LOXL1_HUMAN	Lysyl oxidase homolog 1				4.52	4.53	2
LOXL2	LOXL2_HUMAN	Lysyl oxidase homolog 2	10.67	9.173	5	8.73	11.37	6
LOXL3	LOXL3_HUMAN	Lysyl oxidase homolog 3	2.18	1.726	1	6.82	6.242	3
LPAR1	LPAR1_HUMAN	Lysophosphatidic acid receptor 1	0.97	2.473	1	1.28	2.473	1
LRP1	LRP1_HUMAN	Prolow-density lipoprotein receptor-related protein 1	54.52	6.976	26	37.32	4.137	16
LRP10	LRP10_HUMAN	Low-density lipoprotein receptor-related protein 10				1.14	0.9818	1
LTBP2	LTBP2_HUMAN	Latent-transforming growth factor beta-binding protein 2	16.35	5.986	9	10.65	4.283	6
LTF	TRFL_HUMAN	Lactotransferrin	5.18	9.437	8	9.1	12.39	9
LUM	LUM_HUMAN	Lumican	26.41	34.32	23	29.09	41.12	22
LYZ	LYSC_HUMAN	Lysozyme C	2.85	8.108	1	3.15	8.108	1
MAMDC2	MAMC2_HUMAN	MAM domain-containing protein 2	4.7	5.394	4	11.17	10.06	5
MAN1A1	MA1A1_HUMAN	Mannosyl-oligosaccharide 1,2-alpha-mannosidase IA				1.39	1.685	1
MARCKS	MARCS_HUMAN	Myristoylated alanine-rich C-kinase substrate	2.48	10.24	2
MAT1A	METK1_HUMAN	S-adenosylmethionine synthase isoform type-1				1.5	3.797	1
MDH1	MDHC_HUMAN	Malate dehydrogenase, cytoplasmic	2.39	3.593	1	4.64	8.683	2
MDH2	MDHM_HUMAN	Malate dehydrogenase, mitochondrial	2.43	3.254	1	2.15	3.254	1
MELTF	TRFM_HUMAN	Melanotransferrin	4.5	6.369	5	7.43	9.621	7
MFGE8	MFGM_HUMAN	Lactadherin	50.64	77	47	53.69	86.3	57
MFSD1	MFSD1_HUMAN	Major facilitator superfamily domain-containing protein 1				1.24	2.581	1
MGP	MGP_HUMAN	Matrix Gla protein	2	10.68	1	2	10.68	1
MIF	MIF_HUMAN	Macrophage migration inhibitory factor	1.72	7.826	1
MINK1	MINK1_HUMAN	Misshapen-like kinase 1				0.96	0.5255	1
MME	NEP_HUMAN	Neprilysin	2.73	2.533	2
MMP1	MMP1_HUMAN	Interstitial collagenase	31.1	47.12	21	32.63	44.14	20
MMP14	MMP14_HUMAN	Matrix metalloproteinase-14	7.43	9.966	5	7.26	5.67	3
MMP2	MMP2_HUMAN	72 kDa type IV collagenase	49.66	44.55	28	52.68	44.55	31
MMP3	MMP3_HUMAN	Stromelysin-1	18.52	17.82	9	15.42	18.66	8
MPO	PERM_HUMAN	Myeloperoxidase	1.18	1.342	1	1.88	1.342	1
MRC2	MRC2_HUMAN	C-type mannose receptor 2	4.62	2.569	3	2.34	0.8114	1
MSN	MOES_HUMAN	Moesin	17.53	18.72	8	23.84	23.57	13
MVP	MVP_HUMAN	Major vault protein	36.23	24.75	20	43.25	31.8	24
MXRA5	MXRA5_HUMAN	Matrix-remodeling-associated protein 5	4.86	2.263	4	8.66	1.768	4
MXRA8	MXRA8_HUMAN	Matrix remodeling-associated protein 8	1.22	0	0	0.96	2.262	1
MYADM	MYADM_HUMAN	Myeloid-associated differentiation marker	2	3.106	1	1.05	3.106	1
MYH9	MYH9_HUMAN	Myosin-9	10.91	3.163	5	17.72	6.224	9
MYL6	MYL6_HUMAN	Myosin light polypeptide 6				4.75	23.84	3
MYO1C	MYO1C_HUMAN	Unconventional myosin-Ic	1.19	0.7526	1	2.16	0.7526	1
MYO1D	MYO1D_HUMAN	Unconventional myosin-Id				4.22	3.28	3
MYOF	MYOF_HUMAN	Myoferlin	83.42	23.58	38	59.22	18.58	28
NAGLU	ANAG_HUMAN	Alpha-N-acetylglucosaminidase	2.13	1.077	1
NBAS	NBAS_HUMAN	REVERSED Neuroblastoma-amplified sequence	1.15	0.2952	1
NCL	NUCL_HUMAN	Nucleolin	1.58	1.268	1	11.04	11.69	6
NCSTN	NICA_HUMAN	Nicastrin	4.2	2.68	2	2.95	2.68	2
NDUFA4	NDUA4_HUMAN	Cytochrome c oxidase subunit NDUFA4				0.74	12.35	1
NEGR1	NEGR1_HUMAN	Neuronal growth regulator 1				2	3.672	1
NID1	NID1_HUMAN	Nidogen-1	22.61	11.63	13	35.18	20.77	19
NID2	NID2_HUMAN	Nidogen-2	37.92	18.18	20	54.41	26.4	28
NME2	NDKB_HUMAN	Nucleoside diphosphate kinase B	6.97	30.26	4	7.54	36.84	5
NOV	NOV_HUMAN	Protein NOV homolog				1.49	3.361	1
NPC1	NPC1_HUMAN	NPC intracellular cholesterol transporter 1	10.57	5.712	7	8.62	4.773	5
NPM1	NPM_HUMAN	Nucleophosmin	1.38	3.061	1
NPTN	NPTN_HUMAN	Neuroplastin	1.87	2.513	1	1.26	2.513	1
NRP1	NRP1_HUMAN	Neuropilin-1	1.19	1.408	1
NT5E	5NTD_HUMAN	5'-nucleotidase	37.22	38.33	22	37.39	40.42	22
OGN	MIME_HUMAN	Mimecan	3.97	9.06	3	4.05	6.376	3
OLFML2B	OLM2B_HUMAN	Olfactomedin-like protein 2B				2.03	1.333	1
OLFML3	OLFL3_HUMAN	Olfactomedin-like protein 3	1.31	4.433	2	2.79	5.665	2
OMD	OMD_HUMAN		1.68	4.276	2	0.95	2.375	1
OMD	OMD_HUMAN	Osteomodulin
ORM1	A1AG1_HUMAN	Alpha-1-acid glycoprotein 1				1.4	7.463	1
OTC	OTC_HUMAN	Ornithine carbamoyltransferase, mitochondrial				1.4	5.65	2
P4HB	PDIA1_HUMAN	Protein disulfide-isomerase	4.33	6.89	4	6.14	10.43	4
PAPPA	PAPP1_HUMAN	Pappalysin-1	3.82	3.319	4	17.42	7.621	10
PARK7	PARK7_HUMAN	Protein/nucleic acid deglycase DJ-1				0.78	3.704	1
PARP1	PARP1_HUMAN	Poly [ADP-ribose] polymerase 1				9.23	6.509	5
PCBP1	PCBP1_HUMAN	Poly(rC)-binding protein 1				3.6	3.09	1
PCOLCE	PCOC1_HUMAN	Procollagen C-endopeptidase enhancer 1	29.91	46.55	16	47.48	69.27	30
PCOLCE2	PCOC2_HUMAN	Procollagen C-endopeptidase enhancer 2	3.02	4.337	2	2.22	4.337	2
PDCD6	PDCD6_HUMAN	Programmed cell death protein 6				1.42	6.806	1
PDCD6IP	PDC6I_HUMAN	Programmed cell death 6-interacting protein	41.13	29.95	20	35.58	24.31	18
PDGFRA	PGFRA_HUMAN	Platelet-derived growth factor receptor alpha				1.24	1.01	1
PDGFRB	PGFRB_HUMAN	Platelet-derived growth factor receptor beta	11.38	6.058	6	10.01	6.239	5
PDIA3	PDIA3_HUMAN	Protein disulfide-isomerase A3	6.75	10.3	5	14.34	21.19	10
PEBP1	PEBP1_HUMAN	Phosphatidylethanolamine-binding protein 1	2.85	7.487	1
PENK	PENK_HUMAN	Proenkephalin-A	2.65	7.116	1	3.57	10.49	2
PEPD	PEPD_HUMAN	Xaa-Pro dipeptidase	2.05	2.028	1	2.25	2.028	1
PF4V1	PF4V_HUMAN	Platelet factor 4 variant				1.09	14.42	1
PFKP	PFKAP_HUMAN	ATP-dependent 6-phosphofructokinase, platelet type	1.33	1.403	1
PFN1	PROF1_HUMAN	Profilin-1	7.76	35.71	4	3.86	27.14	3
PGAM1	PGAM1_HUMAN	Phosphoglycerate mutase 1	6.81	21.26	4	6.78	25.2	4
PGD	6PGD_HUMAN	6-phosphogluconate dehydrogenase, decarboxylating				2.79	7.867	3
PGK1	PGK1_HUMAN	Phosphoglycerate kinase 1	11.86	18.71	5	15.27	27.34	9
PGM1	PGM1_HUMAN	Phosphoglucomutase-1				2.48	4.27	2
PHGDH	SERA_HUMAN	D-3-phosphoglycerate dehydrogenase	3.59	3.565	2	6.26	5.629	3
PI4K2A	P4K2A_HUMAN	Phosphatidylinositol 4-kinase type 2-alpha	0.9	1.67	1	2.35	3.549	2
PIP	PIP_HUMAN	Prolactin-inducible protein	3.92	15.07	2	4.09	15.07	2
PKM	KPYM_HUMAN	Pyruvate kinase PKM	48.61	58.57	28	56.52	60.26	30
PKP1	PKP1_HUMAN	Plakophilin-1	5.47	4.552	3
PLBD2	PLBL2_HUMAN	Putative phospholipase B-like 2	1.95	3.226	2	3.42	5.603	3
PLD3	PLD3_HUMAN	Phospholipase D3	1.11	2.041	1	2.05	2.041	1
PLEC	PLEC_HUMAN	Plectin	22.55	2.669	10	52.78	5.892	24
PLOD1	PLOD1_HUMAN	Procollagen-lysine,2-oxoglutarate 5-dioxygenase 1	7.91	7.29	4	9.1	7.565	4
PLPP1	PLPP1_HUMAN	Phospholipid phosphatase 1	3.61	10.56	2	3.09	10.21	2
PLPP3	PLPP3_HUMAN	Phospholipid phosphatase 3	10.34	22.19	5	3.38	7.074	2
PLS3	PLST_HUMAN	Plastin-3	6.03	5.238	3	12.72	14.6	8
PLSCR3	PLS3_HUMAN	Phospholipid scramblase 3	1.99	4.068	1	1.62	4.068	1
PLTP	PLTP_HUMAN	Phospholipid transfer protein	9.43	14.2	5	10.86	14.2	6
PLXNB2	PLXB2_HUMAN	Plexin-B2				1.42	0.4897	1
PNP	PNPH_HUMAN	Purine nucleoside phosphorylase				1.74	3.46	1
PODN	PODN_HUMAN	Podocan				5.59	6.362	3
POSTN	POSTN_HUMAN	Periostin	44.58	38.76	26	44.15	37.44	28
PPIA	PPIA_HUMAN	Peptidyl-prolyl cis-trans isomerase A	6.23	19.39	4	9.29	39.39	8
PPIB	PPIB_HUMAN	Peptidyl-prolyl cis-trans isomerase B	5.59	15.74	4	7.7	24.54	6
PPIC	PPIC_HUMAN	Peptidyl-prolyl cis-trans isomerase C				1.09	6.132	1
PRDX1	PRDX1_HUMAN	Peroxiredoxin-1	9.8	29.65	8	10.09	25.63	7
PRDX2	PRDX2_HUMAN	Peroxiredoxin-2	16.66	32.83	9	13.54	29.29	7
PRDX4	PRDX4_HUMAN	Peroxiredoxin-4	1.55	8.487	3	2	8.487	3
PRDX5	PRDX5_HUMAN	Peroxiredoxin-5, mitochondrial	1.8	3.738	1	2.63	7.477	1
PRDX6	PRDX6_HUMAN	Peroxiredoxin-6	5.81	18.75	4	8.94	26.34	5
PRELP	PRELP_HUMAN	Prolargin	8.37	11.78	4	7.07	8.901	3
PRG4	PRG4_HUMAN	Proteoglycan 4	11.76	6.197	6	9.58	5.342	6
PRKDC	PRKDC_HUMAN	DNA-dependent protein kinase catalytic subunit				1.51	0.2665	1
PROCR	EPCR_HUMAN	Endothelial protein C receptor				2.39	7.143	1
PRSS1	TRY1_HUMAN	Trypsin-1	3.14	8.097	19
PRSS2	TRY2_HUMAN	Trypsin-2				0.83	8.097	6
PRSS23	PRS23_HUMAN	Serine protease 23	1.43	6.789	2
PRSS3	TRY3_HUMAN	Trypsin-3				1.64	10.2	4
PSAP	SAP_HUMAN	Prosaposin	24.61	30.92	14	19.19	21.95	11
PSAT1	SERC_HUMAN	Phosphoserine aminotransferase				0.79	2.973	1
PSMA1	PSA1_HUMAN	Proteasome subunit alpha type-1	2.94	9.125	2	4.3	9.886	2
PSMA2	PSA2_HUMAN	Proteasome subunit alpha type-2	8.92	38.03	5	3.56	14.96	2
PSMA3	PSA3_HUMAN	Proteasome subunit alpha type-3	4.37	16.08	3	2.14	8.627	2
PSMA4	PSA4_HUMAN	Proteasome subunit alpha type-4	7.96	31.03	6	5.34	11.88	4
PSMA5	PSA5_HUMAN	Proteasome subunit alpha type-5	6.61	19.92	4	0.91	4.149	1
PSMA6	PSA6_HUMAN	Proteasome subunit alpha type-6	8.12	25.2	5	8.43	25.2	5
PSMA7	PSA7_HUMAN	Proteasome subunit alpha type-7	6.82	19.35	4	5.82	19.35	4
PSMB1	PSB1_HUMAN	Proteasome subunit beta type-1	4.48	16.6	3	2.15	5.809	1
PSMB2	PSB2_HUMAN	Proteasome subunit beta type-2	4	19.4	3	2.05	5.473	1
PSMB3	PSB3_HUMAN	Proteasome subunit beta type-3	6.01	20.98	3	4.03	16.59	2
PSMB4	PSB4_HUMAN	Proteasome subunit beta type-4				2.02	3.788	1
PSMB5	PSB5_HUMAN	Proteasome subunit beta type-5	3.45	9.506	2
PSMB6	PSB6_HUMAN	Proteasome subunit beta type-6	3.35	8.787	2	4.5	12.97	3
PSMB7	PSB7_HUMAN	Proteasome subunit beta type-7	2.87	7.581	2
PSMB8	PSB8_HUMAN	Proteasome subunit beta type-8	2.21	8.333	2
PSMC1	PRS4_HUMAN	26S proteasome regulatory subunit 4	1.15	2.727	1
PSMC2	PRS7_HUMAN	26S proteasome regulatory subunit 7	1.89	2.771	1
PSMC5	PRS8_HUMAN	26S proteasome regulatory subunit 8				1.71	3.202	1
PSMD1	PSMD1_HUMAN	26S proteasome non-ATPase regulatory subunit 1	2.75	3.043	2
PSMD11	PSD11_HUMAN	26S proteasome non-ATPase regulatory subunit 11	2.06	5.687	2	2.27	2.844	1
PSMD14	PSDE_HUMAN	26S proteasome non-ATPase regulatory subunit 14	2.1	4.194	1
PSMD2	PSMD2_HUMAN	26S proteasome non-ATPase regulatory subunit 2	4.09	3.304	2	1.08	1.652	1
PSMD3	PSMD3_HUMAN	26S proteasome non-ATPase regulatory subunit 3	1.17	1.873	1
PTGFRN	FPRP_HUMAN	Prostaglandin F2 receptor negative regulator	30.67	22.3	18	18.72	15.7	15
PTTG1IP	PTTG_HUMAN	Pituitary tumor-transforming gene 1 protein-interacting protein	6.71	20.56	3	4.07	16.67	3
PTX3	PTX3_HUMAN	Pentraxin-related protein PTX3	32.42	56.43	34	35.28	54.59	36
PXDN	PXDN_HUMAN	Peroxidasin homolog	21.3	9.736	10	48.11	22.24	22
PYGB	PYGB_HUMAN	Glycogen phosphorylase, brain form	6.02	4.27	3	6.38	4.508	3
PYGL	PYGL_HUMAN	Glycogen phosphorylase, liver form				2.24	2.834	2
PZP	PZP_HUMAN	Pregnancy zone protein	2.42	11.54	44	4.53	10.73	36
QSOX1	QSOX1_HUMAN	Sulfhydryl oxidase 1	19.6	18.88	13	31.46	26.64	17
RAB10	RAB10_HUMAN	Ras-related protein Rab-10	2.06	16.5	3	2.07	16.5	3
RAB11B	RB11B_HUMAN	Ras-related protein Rab-11B	3.18	11.01	2	5.04	16.06	3
RAB1B	RAB1B_HUMAN	Ras-related protein Rab-1B	5.49	18.91	3	5.22	18.91	3
RAB2A	RAB2A_HUMAN	Ras-related protein Rab-2A	2.13	6.604	1
RAB5C	RAB5C_HUMAN	Ras-related protein Rab-5C	2.41	11.57	2	4.4	12.04	2
RAB7A	RAB7A_HUMAN	Ras-related protein Rab-7a	11.93	41.06	7	18.35	52.66	11
RAC1	RAC1_HUMAN	Ras-related C3 botulinum toxin substrate 1	1.68	15.63	3	2.2	10.94	2
RACK1	RACK1_HUMAN	Receptor of activated protein C kinase 1	2.79	6.625	2	4.6	11.67	3
RAN	RAN_HUMAN	GTP-binding nuclear protein Ran				3.33	15.74	3
RAP1B	RAP1B_HUMAN	Ras-related protein Rap-1b	3.53	12.5	2	3.23	13.59	2
RBP4	RET4_HUMAN	Retinol-binding protein 4				0.81	4.975	1
RECK	RECK_HUMAN	Reversion-inducing cysteine-rich protein with Kazal motifs	2.04	1.03	1	3.6	2.163	2
RHOA	RHOA_HUMAN	Transforming protein RhoA	3.38	10.36	2
RHOC	RHOC_HUMAN	Rho-related GTP-binding protein RhoC				1.98	19.17	3
RNH1	RINI_HUMAN	Ribonuclease inhibitor	7.37	16.7	5	4.18	4.555	2
RPL10A	RL10A_HUMAN	60S ribosomal protein L10a				1.34	5.991	1
RPL11	RL11_HUMAN	60S ribosomal protein L11	1.85	7.865	1	3.3	12.92	2
RPL12	RL12_HUMAN	60S ribosomal protein L12				3.23	14.55	2
RPL13	RL13_HUMAN	60S ribosomal protein L13				2.07	9.953	2
RPL14	RL14_HUMAN	60S ribosomal protein L14	2.45	5.581	1	2.99	11.16	2
RPL15	RL15_HUMAN	60S ribosomal protein L15	2.01	6.863	1
RPL17	RL17_HUMAN	60S ribosomal protein L17				2.92	14.13	2
RPL18	RL18_HUMAN	60S ribosomal protein L18	5.13	19.68	3	4.98	19.68	3
RPL18A	RL18A_HUMAN	60S ribosomal protein L18a				3.19	11.36	2
RPL22	RL22_HUMAN	60S ribosomal protein L22	1.71	10.16	1	2.34	10.16	1
RPL24	RL24_HUMAN	60S ribosomal protein L24				1.44	8.28	1
RPL27A	RL27A_HUMAN	60S ribosomal protein L27a	2.17	7.432	1	2	7.432	1
RPL29	RL29_HUMAN	60S ribosomal protein L29	0.94	9.434	1	2	9.434	1
RPL3	RL3_HUMAN	60S ribosomal protein L3				5.33	8.933	2
RPL30	RL30_HUMAN	60S ribosomal protein L30				2.52	13.91	1
RPL4	RL4_HUMAN	60S ribosomal protein L4	2.9	6.323	3	5.14	7.494	3
RPL5	RL5_HUMAN	60S ribosomal protein L5				2.08	9.428	2
RPL6	RL6_HUMAN	60S ribosomal protein L6	1.06	3.472	1	6.33	16.32	4
RPL7	RL7_HUMAN	60S ribosomal protein L7	1.69	2.419	1	4	10.08	2
RPL7A	RL7A_HUMAN	60S ribosomal protein L7a	1.37	4.887	1	10.49	25.94	6
RPL8	RL8_HUMAN	60S ribosomal protein L8	1.26	4.28	1	3.35	10.51	2
RPLP0	RLA0_HUMAN	60S acidic ribosomal protein P0	4.91	9.779	3	10.91	28.08	7
RPS10	RS10_HUMAN	40S ribosomal protein S10	1.52	5.455	1	1.96	5.455	1
RPS13	RS13_HUMAN	40S ribosomal protein S13				1.55	6.623	1
RPS14	RS14_HUMAN	40S ribosomal protein S14	2.14	8.609	1	0.92	8.609	1
RPS16	RS16_HUMAN	40S ribosomal protein S16	3.27	11.64	2	4.37	14.38	2
RPS18	RS18_HUMAN	40S ribosomal protein S18				1.73	5.263	1
RPS19	RS19_HUMAN	40S ribosomal protein S19				1.22	6.897	1
RPS2	RS2_HUMAN	40S ribosomal protein S2	3.92	11.95	3	6.5	13.99	4
RPS20	RS20_HUMAN	40S ribosomal protein S20	1.87	9.244	1	1.09	10.08	1
RPS23	RS23_HUMAN	40S ribosomal protein S23				2	7.692	1
RPS25	RS25_HUMAN	40S ribosomal protein S25	1.08	8	1	1.1	8	1
RPS28	RS28_HUMAN	40S ribosomal protein S28	0.9	17.39	1	1.15	17.39	1
RPS3	RS3_HUMAN	40S ribosomal protein S3	5.88	12.76	3	10.23	37.86	7
RPS3A	RS3A_HUMAN	40S ribosomal protein S3a	0.9	3.409	1	4.82	8.712	2
RPS4X	RS4X_HUMAN	40S ribosomal protein S4, X isoform	6.39	15.97	4	5.95	8.365	2
RPS5	RS5_HUMAN	40S ribosomal protein S5	2	6.373	1	4.05	13.73	2
RPS6	RS6_HUMAN	40S ribosomal protein S6	2.21	8.032	2	2.78	8.032	2
RPS8	RS8_HUMAN	40S ribosomal protein S8	4.97	10.58	2	7.42	23.56	4
RPS9	RS9_HUMAN	40S ribosomal protein S9				0.86	4.639	1
RPSA	RSSA_HUMAN	40S ribosomal protein SA	5.28	12.2	3	8.3	17.97	4
RTN4	RTN4_HUMAN	Reticulon-4	7.56	4.279	4	6.7	4.279	4
S100A11	S10AB_HUMAN	Protein S100-A11	2.9	10.48	1	2.62	10.48	1
S100A4	S10A4_HUMAN	Protein S100-A4	1.08	7.921	1
S100A6	S10A6_HUMAN	Protein S100-A6	1.14	8.889	1	1.76	8.889	1
S100A7	S10A7_HUMAN	Protein S100-A7	4.12	22.77	2	2.25	10.89	1
S100A8	S10A8_HUMAN	Protein S100-A8	6.19	31.18	3	4.43	31.18	3
S100A9	S10A9_HUMAN	Protein S100-A9	3.7	24.56	2	4.51	30.7	3
SAA4	SAA4_HUMAN	Serum amyloid A-4 protein	1.08	6.923	1
SCAMP3	SCAM3_HUMAN	Secretory carrier-associated membrane protein 3	2.08	9.222	2
SCARB2	SCRB2_HUMAN	Lysosome membrane protein 2	15.06	19.67	8	12.06	17.15	8
SCP2	NLTP_HUMAN	Non-specific lipid-transfer protein	9.1	9.141	6	9.43	7.13	5
SCPEP1	RISC_HUMAN	Retinoid-inducible serine carboxypeptidase	3.41	4.425	2	2.5	4.425	2
SDC4	SDC4_HUMAN	Syndecan-4	4.08	14.14	2
SDCBP	SDCB1_HUMAN	Syntenin-1	22.2	66.78	22	27.5	68.46	23
SEC23A	SC23A_HUMAN	Protein transport protein Sec23A				1.3	1.307	1
SELENBP1	SBP1_HUMAN	Methanethiol oxidase	1.96	2.331	1	2.91	4.449	2
SEMA3C	SEM3C_HUMAN	Semaphorin-3C				1.41	1.198	1
SEPT2	SEPT2_HUMAN	Septin-2				1.68	7.202	2
SEPT9	SEPT9_HUMAN	Septin-9				1	3.072	2
SERINC1	SERC1_HUMAN	Serine incorporator 1	3.43	6.402	2	3.59	6.623	2
SERPINA1	A1AT_HUMAN	Alpha-1-antitrypsin	24.09	34.21	17	20.58	34.21	14
SERPINA3	AACT_HUMAN	Alpha-1-antichymotrypsin	9.29	18.2	6	7.28	9.456	4
SERPINA7	THBG_HUMAN	Thyroxine-binding globulin	1.06	2.41	1	1.58	2.41	1
SERPINB12	SPB12_HUMAN	Serpin B12	7.98	14.07	5	1.38	6.42	3
SERPINB3	SPB3_HUMAN	Serpin B3	1.72	3.077	1
SERPINB8	SPB8_HUMAN	Serpin B8				1.14	2.674	1
SERPINC1	ANT3_HUMAN	Antithrombin-III	5.37	7.759	4	3.99	5.819	3
SERPINE1	PAI1_HUMAN	Plasminogen activator inhibitor 1	15.11	27.86	10	15.16	27.11	8
SERPINE2	GDN_HUMAN	Glia-derived nexin	39.09	53.77	28	47.58	63.32	38
SERPINF1	PEDF_HUMAN	Pigment epithelium-derived factor	4.67	6.22	2	3.59	6.22	2
SERPINF2	A2AP_HUMAN	Alpha-2-antiplasmin	2.96	6.11	2
SERPING1	IC1_HUMAN	Plasma protease C1 inhibitor	10.04	13.6	6	6.86	10	5
SERPINH1	SERPH_HUMAN	Serpin H1	3.08	6.699	2	6.94	13.64	4
SFRP1	SFRP1_HUMAN	Secreted frizzled-related protein 1				2.85	8.917	2
SFRP4	SFRP4_HUMAN	Secreted frizzled-related protein 4				3.44	6.936	2
SGCD	SGCD_HUMAN	Delta-sarcoglycan	2.93	8.651	2
SGSH	SPHM_HUMAN	N-sulphoglucosamine sulphohydrolase	2	2.39	1	1.85	2.39	1
SHROOM3	SHRM3_HUMAN	Protein Shroom3	2.04	0.4509	1	0.77	0.4509	1
SIDT2	SIDT2_HUMAN	SID1 transmembrane family member 2	1.43	1.082	1
SIRPB1	SIRB1_HUMAN	Signal-regulatory protein beta-1				2.01	2.513	1
SLC12A2	S12A2_HUMAN	Solute carrier family 12 member 2	2.04	1.815	1
SLC16A3	MOT4_HUMAN	Monocarboxylate transporter 4	2.39	2.796	1
SLC17A5	S17A5_HUMAN	Sialin	0.92	1.616	1
SLC1A4	SATT_HUMAN	Neutral amino acid transporter A	8.18	11.09	4	5.25	8.835	3
SLC1A5	AAAT_HUMAN	Neutral amino acid transporter B(0)	9.59	10.17	5	4.59	4.436	2
SLC2A1	GTR1_HUMAN	Solute carrier family 2, facilitated glucose transporter member 1				2.37	3.659	2
SLC35F6	S35F6_HUMAN	Solute carrier family 35 member F6				2	3.235	1
SLC38A2	S38A2_HUMAN	Sodium-coupled neutral amino acid transporter 2	5.35	9.486	3	1.2	4.15	1
SLC39A14	S39AE_HUMAN	Zinc transporter ZIP14	4.88	13.21	4	3.05	9.146	3
SLC3A2	4F2_HUMAN	4F2 cell-surface antigen heavy chain	22.4	24.76	12	17.55	19.68	9
SLC44A1	CTL1_HUMAN	Choline transporter-like protein 1	9.43	10.2	5	7.03	7.61	4
SLC44A2	CTL2_HUMAN	Choline transporter-like protein 2	4.65	5.949	3
SLC4A1	B3AT_HUMAN	Band 3 anion transport protein	6.4	3.842	3	7.45	7.025	5
SMCO2	SMCO2_HUMAN	Single-pass membrane and coiled-coil domain-containing protein 2				1.09	4.665	1
SMOC1	SMOC1_HUMAN	SPARC-related modular calcium-binding protein 1	1.13	2.995	1
SND1	SND1_HUMAN	Staphylococcal nuclease domain-containing protein 1				1.18	1.429	1
SNRPD3	SMD3_HUMAN	Small nuclear ribonucleoprotein Sm D3				1.14	7.937	1
SNRPN	RSMN_HUMAN	Small nuclear ribonucleoprotein-associated protein N				1.43	3.333	1
SOD1	SODC_HUMAN	Superoxide dismutase [Cu-Zn]	1.26	6.494	1	2.22	6.494	1
SOD2	SODM_HUMAN	Superoxide dismutase [Mn], mitochondrial	2.02	6.306	1	4.12	12.61	2
SOD3	SODE_HUMAN	Extracellular superoxide dismutase [Cu-Zn]	2.1	6.667	1	1.29	3.333	1
SPARC	SPRC_HUMAN	SPARC	9.59	23.1	6	12.58	23.43	7
SPOCK1	TICN1_HUMAN	Testican-1	2.92	4.328	2	3.9	4.328	2
SPP2	SPP24_HUMAN	Secreted phosphoprotein 24	2	5.687	1
SRI	SORCN_HUMAN	Sorcin	2.05	5.556	1	2.46	5.556	1
SSC5D	SRCRL_HUMAN	Soluble scavenger receptor cysteine-rich domain-containing protein SSC5D	6.26	2.479	3	7.38	5.594	5
STAM	STAM1_HUMAN	Signal transducing adapter molecule 1	2.02	2.222	1
STEAP4	STEA4_HUMAN	Metalloreductase STEAP4	4.39	11.11	3	1.03	2.179	1
STIM2	STIM2_HUMAN	Stromal interaction molecule 2	1.92	1.206	1	1.28	1.206	1
STOM	STOM_HUMAN	Erythrocyte band 7 integral membrane protein	17.23	46.88	11	20.16	45.14	11
STS	STS_HUMAN	Steryl-sulfatase	2.15	1.887	1	1.54	1.887	1
STX7	STX7_HUMAN	Syntaxin-7				2.36	3.831	1
SUCLG1	SUCA_HUMAN	Succinate--CoA ligase [ADP/GDP-forming] subunit alpha, mitochondrial	1.11	4.335	1	2	4.335	1
SUMO4	SUMO4_HUMAN	Small ubiquitin-related modifier 4				0.79	12.63	1
SVEP1	SVEP1_HUMAN	Sushi, von Willebrand factor type A, EGF and pentraxin domain-containing protein 1				1.64	0.308	1
SYPL1	SYPL1_HUMAN	Synaptophysin-like protein 1	1.59	4.247	1	2	4.247	1
TAGLN	TAGL_HUMAN	Transgelin				4.78	16.92	3
TAGLN2	TAGL2_HUMAN	Transgelin-2	1.65	5.528	1	3.63	16.58	3
TCIRG1	VPP3_HUMAN	V-type proton ATPase 116 kDa subunit a isoform 3	4.31	3.012	2	1.07	1.205	1
TCP1	TCPA_HUMAN	T-complex protein 1 subunit alpha	6.28	7.194	4	5.04	5.036	3
TF	TRFE_HUMAN	Serotransferrin	52.25	44.27	33	16.05	16.05	12
TFG	TFG_HUMAN	Protein TFG	1	2.5	1
TFRC	TFR1_HUMAN	Transferrin receptor protein 1	3.44	6.711	4	8.04	8.158	5
TG	THYG_HUMAN	Thyroglobulin	54.46	9.61	24	65.21	12.68	34
TGFBI	BGH3_HUMAN	Transforming growth factor-beta-induced protein ig-h3	40.89	43.92	24	39.35	44.36	26
TGM2	TGM2_HUMAN	Protein-glutamine gamma-glutamyltransferase 2	0.99	1.456	1
TGM3	TGM3_HUMAN	Protein-glutamine gamma-glutamyltransferase E	7.19	6.782	4	1.43	2.309	1
THBS1	TSP1_HUMAN	Thrombospondin-1	63.6	33.59	37	55.04	26.5	34
THBS2	TSP2_HUMAN	Thrombospondin-2	19.73	17.92	15	18.14	15.61	13
THBS3	TSP3_HUMAN	Thrombospondin-3	10.37	7.845	6	15.2	12.24	9
THY1	THY1_HUMAN	Thy-1 membrane glycoprotein	7.24	28.57	6	7.15	26.09	5
TIMP1	TIMP1_HUMAN	Metalloproteinase inhibitor 1	12.82	44.44	7	11.94	40.1	6
TIMP2	TIMP2_HUMAN	Metalloproteinase inhibitor 2	9.26	17.73	5	11.4	29.55	7
TINAGL1	TINAL_HUMAN	Tubulointerstitial nephritis antigen-like				4.49	4.711	2
TKT	TKT_HUMAN	Transketolase	4.38	4.976	2	4.74	6.902	3
TLN1	TLN1_HUMAN	Talin-1	13.15	3.503	8	12.17	2.912	6
TMBIM1	LFG3_HUMAN	Protein lifeguard 3	2.4	4.502	1	2.83	4.823	2
TMEM106B	T106B_HUMAN	Transmembrane protein 106B	3.48	9.124	2
TMEM119	TM119_HUMAN	Transmembrane protein 119	1.64	12.01	3	5.52	15.19	3
TNC	TENA_HUMAN	Tenascin	161.26	48.89	101	154.04	43.43	97
TNFAIP6	TSG6_HUMAN	Tumor necrosis factor-inducible gene 6 protein	5.29	12.27	3
TNXB	TENX_HUMAN	Tenascin-X	7.32	2.923	6	92.35	16.9	43
TPI1	TPIS_HUMAN	Triosephosphate isomerase	17.48	44.06	9	19.72	49.3	10
TPM4	TPM4_HUMAN	Tropomyosin alpha-4 chain				2.45	10.89	2
TPP1	TPP1_HUMAN	Tripeptidyl-peptidase 1	2.38	5.684	3
TSG101	TS101_HUMAN	Tumor susceptibility gene 101 protein	5.64	12.05	4	4.92	10	3
TSN	TSN_HUMAN	Translin				0.97	5.263	1
TSPAN3	TSN3_HUMAN	Tetraspanin-3	3.86	9.091	2	6.23	9.091	3
TSPAN4	TSN4_HUMAN	Tetraspanin-4	8	26.47	4	3.12	13.03	2
TSPAN6	TSN6_HUMAN	Tetraspanin-6	2	5.306	1	1.87	3.265	1
TSR1	TSR1_HUMAN	Pre-rRNA-processing protein TSR1 homolog	1.01	1.119	1
TTN	TITIN_HUMAN	Titin				1.02	0.02911	1
TTR	TTHY_HUMAN	Transthyretin	6.08	48.98	8	9.86	68.03	6
TTYH3	TTYH3_HUMAN	Protein tweety homolog 3				4.31	7.075	3
TUBA1B	TBA1B_HUMAN	Tubulin alpha-1B chain	23.05	33.26	13	27.07	35.25	16
TUBA1C	TBA1C_HUMAN	Tubulin alpha-1C chain	2	33.41	13
TUBB	TBB5_HUMAN	Tubulin beta chain	23.79	38.74	12	32.26	50	19
TUBB1	TBB1_HUMAN	Tubulin beta-1 chain				2.64	7.539	4
TUBB2B	TBB2B_HUMAN	Tubulin beta-2B chain				1.96	33.26	14
TUBB3	TBB3_HUMAN	Tubulin beta-3 chain	1.04	21.33	7
TUBB4B	TBB4B_HUMAN	Tubulin beta-4B chain	1.54	31.91	10	4	40.45	17
TXN	THIO_HUMAN	Thioredoxin	3.36	20.95	2	2.5	20.95	2
UBA1	UBA1_HUMAN	Ubiquitin-like modifier-activating enzyme 1				2.88	3.686	2
UBA52	RL40_HUMAN	Ubiquitin-60S ribosomal protein L40	10.27	45.31	13
UBC	UBC_HUMAN	Polyubiquitin-C				13.06	94.6	14
UGDH	UGDH_HUMAN	UDP-glucose 6-dehydrogenase	19.48	23.68	11	13.59	16.19	7
UGP2	UGPA_HUMAN	UTP--glucose-1-phosphate uridylyltransferase	10.93	12.4	5	2.7	4.528	2
VAMP7	VAMP7_HUMAN	Vesicle-associated membrane protein 7	1.3	4.091	1	2.01	4.091	1
VASN	VASN_HUMAN	Vasorin	3.56	4.458	2	1.56	1.486	1
VAT1	VAT1_HUMAN	Synaptic vesicle membrane protein VAT-1 homolog	11.85	24.43	6	10.49	17.56	5
VCAN	CSPG2_HUMAN	Versican core protein	22.33	4.476	11	10.25	2.768	8
VCL	VINC_HUMAN	Vinculin	21.54	11.38	11	29.44	16.93	16
VCP	TERA_HUMAN	Transitional endoplasmic reticulum ATPase	30.09	27.17	16	29.75	27.79	17
VIM	VIME_HUMAN	Vimentin	50.3	57.94	29	70.72	67.38	48
VPS35	VPS35_HUMAN	Vacuolar protein sorting-associated protein 35	1.66	2.513	2	2.5	1.382	1
VPS37C	VP37C_HUMAN	Vacuolar protein sorting-associated protein 37C				2	3.38	1
VPS4A	VPS4A_HUMAN	Vacuolar protein sorting-associated protein 4A	1.06	2.746	1	1.21	2.746	1
VTN	VTNC_HUMAN	Vitronectin	2.31	3.138	1	3.43	5.439	4
WARS	SYWC_HUMAN	Tryptophan--tRNA ligase, cytoplasmic	1.36	3.397	1
WDR1	WDR1_HUMAN	WD repeat-containing protein 1	3.01	5.446	3	8.23	13.04	6
XP32	XP32_HUMAN	Skin-specific protein 32	1.38	3.2	1	1.49	3.2	1
XRCC5	XRCC5_HUMAN	X-ray repair cross-complementing protein 5				2.58	1.23	1
XRCC6	XRCC6_HUMAN	X-ray repair cross-complementing protein 6				4.34	6.076	3
YWHAB	1433B_HUMAN	14-3-3 protein beta/alpha				1.57	10.98	3
YWHAE	1433E_HUMAN	14-3-3 protein epsilon	4.76	16.08	4	8.29	26.27	7
YWHAG	1433G_HUMAN	14-3-3 protein gamma				4.72	15.79	4
YWHAQ	1433T_HUMAN	14-3-3 protein theta				2	12.24	3
YWHAZ	1433Z_HUMAN	14-3-3 protein zeta/delta	12.3	35.1	7	10.57	26.53	6
