# Supplementary material for: Extracellular vesicles enriched in connexin 43 promote a senescent phenotype in bone and synovial cells contributing to osteoarthritis progression
Source: Cell Death Dis. 2022 Aug 5;13(8):681. doi: 10.1038/s41419-022-05089-w (PMC9355945; doi:10.1038/s41419-022-05089-w)
Supplement: Supplementary file 15 — Table S8 [file 41419_2022_5089_MOESM15_ESM.xlsx]

## Sheet: Sheet1
Common proteins
			sEvs			hCx43-sEVs
Gene name	Accesion name	Description	-10lgP	p-value	Spectral counts	-10lgP	p-value	Spectral counts	Fold change
TNXB	P22105|TENX_HUMAN	Tenascin-X	90.94	1.14815e-91	6	256.14	7.24436e-257	81	13.5
DPP4	P27487|DPP4_HUMAN	Dipeptidyl peptidase 4	20.42	3.80189e-21	1	54.89	1.28825e-55	7	7
RPL7A	P62424|RL7A_HUMAN	60S rib omal protein L7a	56.58	2.63027e-57	2	136.13	7.4131e-137	11	5.5
NCL	P19338|NUCL_HUMAN	Nucleolin	38.69	2.04174e-39	2	161.1	7.94328e-162	10	5
PLSCR3	Q9NRY6|PLS3_HUMAN	Ph pholipid scramblase 3	36.46	3.46737e-37	1	73.68	2.0893e-74	5	5
LOX	P28300|LYOX_HUMAN	Protein-lysine 6-oxidase	24.26	5.49541e-25	2	130.6	2.51189e-131	9	4.5
PAPPA	Q13219|PAPP1_HUMAN	Pappalysin-1	71.24	5.7544e-72	5	159.56	2.75423e-160	20	4
MAMDC2	Q7Z304|MAMC2_HUMAN	MAM domain-containing protein 2	31.74	1.8197e-32	2	127.98	1.04713e-128	8	4
TKT	P29401|TKT_HUMAN	Transketolase	23.24	5.7544e-24	1	73.24	5.7544e-74	4	4
LOXL3	P58215|LOXL3_HUMAN	Lysyl oxidase homolog 3	46.28	5.24807e-47	2	68.54	2.88403e-69	7	3.5
RPS16	P62249|RS16_HUMAN	40S rib omal protein S16	47.21	6.16595e-48	3	63.91	1.23027e-64	10	3.33333
HSPE1	P61604|CH10_HUMAN	10 kDa heat shock protein, mitochondrial	53.47	3.38844e-54	4	75.1	7.94328e-76	13	3.25
APOE	P02649|APOE_HUMAN	Apolipoprotein E	49.83	1.47911e-50	4	104.5	3.16228e-105	12	3
MXRA5	Q9NR99|MXRA5_HUMAN	Matrix-remodeling-associated protein 5	46.1	7.94328e-47	2	110.08	8.31764e-111	6	3
CHI3L2	Q15782|CH3L2_HUMAN	Chitinase-3-like protein 2	22.52	3.01995e-23	1	61.84	1.44544e-62	3	3
RPS5	P46782|RS5_HUMAN	40S rib omal protein S5	34.36	4.36516e-35	1	102.94	1.14815e-103	3	3
SELENBP1	Q13228|SBP1_HUMAN	Methanethiol oxidase	36.06	8.70964e-37	1	50.61	2.45471e-51	3	3
GSTP1	P09211|GSTP1_HUMAN	Glutathione S-transferase P	95.69	2.04174e-96	4	124.66	2.18776e-125	11	2.75
EIF4A1	P60842|IF4A1_HUMAN	Eukaryotic initiation factor 4A-I	29.32	4.7863e-30	3	99.48	3.31131e-100	8	2.66667
ANGPTL2	Q9UKU9|ANGL2_HUMAN	Angiopoietin-related protein 2	86.87	1.34896e-87	5	140.87	1.34896e-141	13	2.6
PCOLCE2	Q9UKZ9|PCOC2_HUMAN	Procollagen C-endopeptidase enhancer 2	25.01	9.77237e-26	2	50.44	3.63078e-51	5	2.5
PHGDH	O43175|SERA_HUMAN	D-3-ph phoglycerate dehydrogenase	40.51	3.0903e-41	2	67.17	6.76083e-68	5	2.5
PSMB6	P28072|PSB6_HUMAN	Proteasome subunit beta type-6	52.21	6.16595e-53	2	52.66	2.18776e-53	5	2.5
RPL7	P18124|RL7_HUMAN	60S rib omal protein L7	29.83	1.47911e-30	2	80.19	6.45654e-81	5	2.5
SPOCK1	Q08629|TICN1_HUMAN	Testican-1	47.1	7.94328e-48	2	71.67	2.13796e-72	5	2.5
WDR1	O75083|WDR1_HUMAN	WD repeat-containing protein 1	58.43	3.71535e-59	5	99.45	3.54813e-100	12	2.4
PLOD1	Q02809|PLOD1_HUMAN	Procollagen-lysine,2-oxoglutarate 5-dioxygenase 1	87.03	9.33254e-88	4	134.89	1.28825e-135	9	2.25
AEBP1	Q8IUX7|AEBP1_HUMAN	Adipocyte enhancer-binding protein 1	140.33	4.67735e-141	14	149.77	1.69824e-150	31	2.21429
PLEC	Q15149|PLEC_HUMAN	Plectin	93.21	6.16595e-94	16	124.83	1.47911e-125	35	2.1875
COL14A1	Q05707|COEA1_HUMAN	Collagen alpha-1(XIV) chain	206.26	5.49541e-207	65	273	1e-273	140	2.15385
CCT4	P50991|TCPD_HUMAN	T-complex protein 1 subunit delta	82.3	5.01187e-83	6	89.01	9.77237e-90	12	2
RPLP0	P05388|RLA0_HUMAN	60S acidic rib omal protein P0	74.14	7.24436e-75	6	125.59	2.5704e-126	12	2
RPS4X	P62701|RS4X_HUMAN	40S rib omal protein S4, X isoform	65.22	6.0256e-66	6	93.75	1.77828e-94	12	2
PPIB	P23284|PPIB_HUMAN	Peptidyl-prolyl cis-trans isomerase B	76.02	9.54993e-77	5	90.82	1.51356e-91	10	2
RPS3A	P61247|RS3A_HUMAN	40S rib omal protein S3a	40.62	2.39883e-41	4	95.58	2.63027e-96	8	2
TCP1	P17987|TCPA_HUMAN	T-complex protein 1 subunit alpha	47.58	2.63027e-48	3	62.2	6.30957e-63	6	2
ASAH1	Q13510|ASAH1_HUMAN	Acid ceramidase	40.05	8.91251e-41	2	63.93	1.1749e-64	4	2
GPC1	P35052|GPC1_HUMAN	Glypican-1	60.67	2.13796e-61	2	63.44	3.63078e-64	4	2
RPS6	P62753|RS6_HUMAN	40S rib omal protein S6	26.65	2.23872e-27	2	57.17	6.76083e-58	4	2
XP32	Q5T750|XP32_HUMAN	Skin-specific protein 32	33.18	6.60693e-34	2	27.75	1.77828e-28	4	2
ATP5O	P48047|ATPO_HUMAN	ATP synthase subunit O, mitochondrial	42.77	1.69824e-43	1	56.83	1.47911e-57	2	2
EIF5A2	Q9GZV4|IF5A2_HUMAN	Eukaryotic translation initiation factor 5A-2	35.07	8.51138e-36	1	58.25	5.62341e-59	2	2
MYADM	Q96S97|MYADM_HUMAN	Myeloid-associated differentiation marker	34.28	5.24807e-35	1	27.75	1.77828e-28	2	2
RECK	O95980|RECK_HUMAN	Reversion-inducing cysteine-rich protein with Kazal motifs	42.42	3.80189e-43	1	40.57	2.69153e-41	2	2
SOD2	P04179|SODM_HUMAN	Superoxide dismutase [Mn], mitochondrial	41.22	6.0256e-42	1	89.57	2.69153e-90	2	2
LAMB1	P07942|LAMB1_HUMAN	Laminin subunit beta-1	183.67	2.13796e-184	35	264.38	4.16869e-265	68	1.94286
LAMB2	P55268|LAMB2_HUMAN	Laminin subunit beta-2	192.48	3.31131e-193	20	246.52	3.01995e-247	38	1.9
PXDN	Q92626|PXDN_HUMAN	Peroxidasin homolog	140.63	2.34423e-141	19	236.57	2.69153e-237	36	1.89474
LGALS3	P17931|LEG3_HUMAN	Galectin-3	71.9	1.25893e-72	8	86.09	8.12831e-87	15	1.875
GDI2	P50395|GDIB_HUMAN	Rab GDP dissociation inhibitor beta	94.25	5.62341e-95	6	115.58	2.63027e-116	11	1.83333
ITGA3	P26006|ITA3_HUMAN	Integrin alpha-3	94.72	1.90546e-95	10	79.2	6.30957e-80	18	1.8
FLOT2	Q14254|FLOT2_HUMAN	Flotillin-2	62.78	1.65959e-63	5	75.12	7.58578e-76	9	1.8
GAS6	Q14393|GAS6_HUMAN	Growth arrest-specific protein 6	83.66	2.18776e-84	8	127.93	1.1749e-128	14	1.75
RPS3	P23396|RS3_HUMAN	40S rib omal protein S3	79.44	3.63078e-80	8	103.87	1.34896e-104	14	1.75
CPQ	Q9Y646|CBPQ_HUMAN	Carboxypeptidase Q	33.2	6.30957e-34	4	58.54	2.88403e-59	7	1.75
P4HB	P07237|PDIA1_HUMAN	Protein disulfide-isomerase	64.88	1.31826e-65	4	57.57	2.69153e-58	7	1.75
PLBD2	Q8NHP8|PLBL2_HUMAN	Putative ph pholipase B-like 2	38.54	2.88403e-39	4	55.69	2.04174e-56	7	1.75
TFRC	P02786|TFR1_HUMAN	Transferrin receptor protein 1	67.81	1.54882e-68	4	87.33	4.67735e-88	7	1.75
FLOT1	O75955|FLOT1_HUMAN	Flotillin-1	81.19	6.45654e-82	7	120.42	3.80189e-121	12	1.71429
COL3A1	P02461|CO3A1_HUMAN	Collagen alpha-1(III) chain	157.19	6.45654e-158	24	201.7	1.99526e-202	41	1.70833
PPIA	P62937|PPIA_HUMAN	Peptidyl-prolyl cis-trans isomerase A	85.58	2.63027e-86	20	115.57	2.69153e-116	34	1.7
CD151	P48509|CD151_HUMAN	CD151 antigen	76.03	9.33254e-77	10	72.58	2.63027e-73	17	1.7
LAMA4	Q16363|LAMA4_HUMAN	Laminin subunit alpha-4	229.79	1.62181e-230	58	297.48	3.31131e-298	97	1.67241
ANXA7	P20073|ANXA7_HUMAN	Annexin A7	86.15	7.07946e-87	12	98.69	2.04174e-99	20	1.66667
PLS3	P13797|PLST_HUMAN	Plastin-3	87.56	2.75423e-88	9	118	1e-118	15	1.66667
FBLN2	P98095|FBLN2_HUMAN	Fibulin-2	78.35	4.46684e-79	6	129.14	7.24436e-130	10	1.66667
GLUD2	P49448|DHE4_HUMAN	Glutamate dehydrogenase 2, mitochondrial	41.24	5.7544e-42	3	41.12	7.58578e-42	5	1.66667
ITGAV	P06756|ITAV_HUMAN	Integrin alpha-V	117.94	1.14815e-118	17	150.63	2.34423e-151	28	1.64706
GPI	P06744|G6PI_HUMAN	Gluc e-6-ph phate isomerase	58.09	8.12831e-59	8	137.05	8.91251e-138	13	1.625
LGALS1	P09382|LEG1_HUMAN	Galectin-1	50.84	1.44544e-51	8	80.21	6.16595e-81	13	1.625
TUBB4B	P68371|TBB4B_HUMAN	Tubulin beta-4B chain	154.47	3.38844e-155	25	203.45	3.54813e-204	40	1.6
BHMT	Q93088|BHMT1_HUMAN	Betaine--homocysteine S-methyltransferase 1	95.37	4.2658e-96	10	127.27	5.37032e-128	16	1.6
CD47	Q08722|CD47_HUMAN	Leukocyte surface antigen CD47	52	1e-52	5	63.57	2.69153e-64	8	1.6
RPSA	P08865|RSSA_HUMAN	40S rib omal protein SA	65.51	3.0903e-66	5	122.78	1.65959e-123	8	1.6
NID2	Q14112|NID2_HUMAN	Nidogen-2	192.74	1.8197e-193	42	249.44	3.63078e-250	67	1.59524
LAMC1	P11047|LAMC1_HUMAN	Laminin subunit gamma-1	208.8	1.58489e-209	45	264.96	1.09648e-265	71	1.57778
HTRA1	Q92743|HTRA1_HUMAN	Serine protease HTRA1	160.84	1.44544e-161	26	169.99	1.02329e-170	41	1.57692
HEXB	P07686|HEXB_HUMAN	Beta-hex aminidase subunit beta	117.58	2.63027e-118	14	156.34	4.57088e-157	22	1.57143
TPI1	P60174|TPIS_HUMAN	Tri eph phate isomerase	147.44	3.63078e-148	23	169.85	1.41254e-170	36	1.56522
RAB7A	P51149|RAB7A_HUMAN	Ras-related protein Rab-7a	143.92	1.20226e-144	20	177.39	4.0738e-178	31	1.55
QSOX1	O00391|QSOX1_HUMAN	Sulfhydryl oxidase 1	157.31	4.89779e-158	24	206.61	2.45471e-207	37	1.54167
NME2	P22392|NDKB_HUMAN	Nucle ide diph phate kinase B	72.1	7.94328e-73	13	77.4	3.98107e-78	20	1.53846
NID1	P14543|NID1_HUMAN	Nidogen-1	146.68	2.0893e-147	21	221.32	4.7863e-222	32	1.52381
ABI3BP	Q7Z7G0|TARSH_HUMAN	Target of Nesh-SH3	170.35	4.46684e-171	33	209.72	1.90546e-210	50	1.51515
SCP2	P22307|NLTP_HUMAN	Non-specific lipid-transfer protein	89.36	4.36516e-90	16	99.44	3.63078e-100	24	1.5
SPARC	P09486|SPRC_HUMAN	SPARC	115.05	8.91251e-116	12	126.65	2.23872e-127	18	1.5
IGSF8	Q969P0|IGSF8_HUMAN	Immunoglobulin superfamily member 8	42.92	1.20226e-43	4	78.77	1.69824e-79	6	1.5
LCN1	P31025|LCN1_HUMAN	Lipocalin-1	41.91	1.23027e-42	4	65.95	1.12202e-66	6	1.5
RPL4	P36578|RL4_HUMAN	60S rib omal protein L4	42.95	1.12202e-43	4	69.86	1.38038e-70	6	1.5
SERPINF1	P36955|PEDF_HUMAN	Pigment epithelium-derived factor	78.28	5.24807e-79	4	95.36	4.36516e-96	6	1.5
ATP6V0D1	P61421|VA0D1_HUMAN	V-type proton ATPase subunit d 1	47.03	9.33254e-48	2	42.56	2.75423e-43	3	1.5
RAC1	P63000|RAC1_HUMAN	Ras-related C3 botulinum toxin substrate 1	43.45	3.54813e-44	2	48.56	2.75423e-49	3	1.5
RPL11	P62913|RL11_HUMAN	60S rib omal protein L11	28.95	1.12202e-29	2	44.66	2.18776e-45	3	1.5
RPL14	P50914|RL14_HUMAN	60S rib omal protein L14	44.86	1.38038e-45	2	71.7	1.99526e-72	3	1.5
CSPG4	Q6UVK1|CSPG4_HUMAN	Chondroitin sulfate proteoglycan 4	186.59	2.5704e-187	32	184.89	1.28825e-185	47	1.46875
TUBB	P07437|TBB5_HUMAN	Tubulin beta chain	166.96	1.09648e-167	32	214.88	1.31826e-215	47	1.46875
GNAI2	P04899|GNAI2_HUMAN	Guanine nucleotide-binding protein G(i) subunit alpha-2	94.36	4.36516e-95	11	93.9	1.25893e-94	16	1.45455
ATP5F1B	P06576|ATPB_HUMAN	ATP synthase subunit beta, mitochondrial	95.4	3.98107e-96	9	107.41	3.89045e-108	13	1.44444
GPC6	Q9Y625|GPC6_HUMAN	Glypican-6	98.63	2.34423e-99	9	117.45	3.54813e-118	13	1.44444
PLTP	P55058|PLTP_HUMAN	Ph pholipid transfer protein	113.53	2.95121e-114	9	128.33	4.67735e-129	13	1.44444
PRDX6	P30041|PRDX6_HUMAN	Peroxiredoxin-6	74.09	8.12831e-75	9	96.8	1.58489e-97	13	1.44444
MMP2	P08253|MMP2_HUMAN	72 kDa type IV collagenase	231.06	8.70964e-232	110	263.41	3.89045e-264	158	1.43636
CLTC	Q00610|CLH1_HUMAN	Clathrin heavy chain 1	180.49	3.23594e-181	30	194.55	2.81838e-195	43	1.43333
FBLN1	P23142|FBLN1_HUMAN	Fibulin-1	123.18	6.60693e-124	30	189.41	3.89045e-190	43	1.43333
IGFBP3	P17936|IBP3_HUMAN	Insulin-like growth factor-binding protein 3	101	1e-101	28	145.8	1.58489e-146	40	1.42857
ATP6V1A	P38606|VATA_HUMAN	V-type proton ATPase catalytic subunit A	77.02	9.54993e-78	7	98.37	4.2658e-99	10	1.42857
RPS2	P15880|RS2_HUMAN	40S rib omal protein S2	94.93	1.1749e-95	7	84.26	5.49541e-85	10	1.42857
CD109	Q6YHK3|CD109_HUMAN	CD109 antigen	145.83	1.47911e-146	22	155.55	2.81838e-156	31	1.40909
COL12A1	Q99715|COCA1_HUMAN	Collagen alpha-1(XII) chain	337.35	0	403	393.1	0	567	1.40695
CD44	P16070|CD44_HUMAN	CD44 antigen	103.26	5.49541e-104	20	105.38	4.16869e-106	28	1.4
CTSA	P10619|PPGB_HUMAN	Lys omal protective protein	133.22	6.0256e-134	15	179.86	1.38038e-180	21	1.4
LMNA	P02545|LMNA_HUMAN	Prelamin-A/C	103.11	7.76247e-104	10	118.53	2.95121e-119	14	1.4
SLC44A1	Q8WWI5|CTL1_HUMAN	Choline transporter-like protein 1	110.9	1.25893e-111	5	97.71	1.94984e-98	7	1.4
PCOLCE	Q15113|PCOC1_HUMAN	Procollagen C-endopeptidase enhancer 1	191.11	7.76247e-192	67	259.44	3.63078e-260	90	1.34328
FAP	Q12884|SEPR_HUMAN	Prolyl endopeptidase FAP	189.29	5.12861e-190	35	213.28	5.24807e-214	47	1.34286
ACAN	P16112|PGCA_HUMAN	Aggrecan core protein	284.92	1.20226e-285	121	317.73	0	162	1.33884
HBA1	P69905|HBA_HUMAN	Hemoglobin subunit alpha	274.46	3.46737e-275	454	311.15	0	607	1.337
HSP90B1	P14625|ENPL_HUMAN	Endoplasmin	101.92	1.20226e-102	12	122.73	1.86209e-123	16	1.33333
MYH9	P35579|MYH9_HUMAN	My in-9	111.69	2.04174e-112	12	109.43	3.71535e-110	16	1.33333
PDIA3	P30101|PDIA3_HUMAN	Protein disulfide-isomerase A3	83.9	1.25893e-84	12	126.83	1.47911e-127	16	1.33333
LOXL2	Q9Y4K0|LOXL2_HUMAN	Lysyl oxidase homolog 2	113.05	8.91251e-114	9	123.95	1.12202e-124	12	1.33333
CYCS	P99999|CYC_HUMAN	Cytochrome c	42.73	1.86209e-43	6	57.44	3.63078e-58	8	1.33333
IGFBP7	Q16270|IBP7_HUMAN	Insulin-like growth factor-binding protein 7	118.16	6.91831e-119	6	101.53	2.95121e-102	8	1.33333
SSC5D	A1L4H1|SRCRL_HUMAN	Soluble scavenger receptor cysteine-rich domain-containing protein SSC5D	107.76	1.7378e-108	6	114.55	2.81838e-115	8	1.33333
CDC42	P60953|CDC42_HUMAN	Cell division control protein 42 homolog	76.26	5.49541e-77	3	63.79	1.62181e-64	4	1.33333
CYBRD1	Q53TN4|CYBR1_HUMAN	Cytochrome b reductase 1	26.14	7.24436e-27	3	36.17	6.76083e-37	4	1.33333
PYGB	P11216|PYGB_HUMAN	Glycogen ph phorylase, brain form	52.87	1.34896e-53	3	86.88	1.31826e-87	4	1.33333
RAB11B	Q15907|RB11B_HUMAN	Ras-related protein Rab-11B	59.84	1.44544e-60	3	78.95	1.12202e-79	4	1.33333
RPL18	Q07020|RL18_HUMAN	60S rib omal protein L18	79.07	8.51138e-80	3	93.87	1.34896e-94	4	1.33333
TG	P01266|THYG_HUMAN	Thyroglobulin	205.54	2.88403e-206	84	227.72	1.90546e-228	111	1.32143
PGK1	P00558|PGK1_HUMAN	Ph phoglycerate kinase 1	132.57	2.69153e-133	19	165.11	7.76247e-166	25	1.31579
HIST1H2AJ	Q99878|H2A1J_HUMAN	Histone H2A type 1-J	132.46	3.46737e-133	35	158.4	3.98107e-159	46	1.31429
BGN	P21810|PGS1_HUMAN	Biglycan	151.01	9.77237e-152	46	165.54	2.88403e-166	60	1.30435
CD81	P60033|CD81_HUMAN	CD81 antigen	141.51	3.0903e-142	23	165.11	7.76247e-166	30	1.30435
SERPINE1	P05121|PAI1_HUMAN	Plasminogen activator inhibitor 1	148.26	5.49541e-149	23	169.64	2.29087e-170	30	1.30435
HSPB1	P04792|HSPB1_HUMAN	Heat shock protein beta-1	81.36	4.36516e-82	10	92.37	4.2658e-93	13	1.3
HBD	P02042|HBD_HUMAN	Hemoglobin subunit delta	246.38	4.16869e-247	351	269.18	6.60693e-270	455	1.2963
GSTA5	Q7RTV2|GSTA5_HUMAN	Glutathione S-transferase A5	44.57	2.69153e-45	7	64.51	3.0903e-65	9	1.28571
SERPINH1	P50454|SERPH_HUMAN	Serpin H1	84.18	6.60693e-85	7	99.04	9.12011e-100	9	1.28571
SLC4A1	P02730|B3AT_HUMAN	Band 3 anion transport protein	88.41	3.89045e-89	7	90.96	1.09648e-91	9	1.28571
CPS1	P31327|CPSM_HUMAN	Carbamoyl-ph phate synthase [ammonia], mitochondrial	116.59	2.5704e-117	18	114.8	1.58489e-115	23	1.27778
VIM	P08670|VIME_HUMAN	Vimentin	200.59	2.5704e-201	100	256.59	2.5704e-257	127	1.27
ACTN4	O43707|ACTN4_HUMAN	Alpha-actinin-4	199.91	1.23027e-200	57	242.25	5.62341e-243	72	1.26316
ATP1A1	P05023|AT1A1_HUMAN	Sodium/potassium-transporting ATPase subunit alpha-1	131.37	4.2658e-132	19	147.27	5.37032e-148	24	1.26316
GNAS	Q5JWF2|GNAS1_HUMAN	Guanine nucleotide-binding protein G(s) subunit alpha isoforms XLas	57.37	4.2658e-58	8	82.54	2.88403e-83	10	1.25
OLFML3	Q9NRN5|OLFL3_HUMAN	Olfactomedin-like protein 3	48.09	8.12831e-49	4	88	1e-88	5	1.25
MFGE8	Q08431|MFGM_HUMAN	Lactadherin	237.55	2.81838e-238	169	279.99	1.02329e-280	209	1.23669
THBS1	P07996|TSP1_HUMAN	Thromb pondin-1	228.05	8.91251e-229	81	257.04	9.12011e-258	100	1.23457
ANXA1	P04083|ANXA1_HUMAN	Annexin A1	224.28	5.24807e-225	65	248.17	6.76083e-249	80	1.23077
ITIH2	P19823|ITIH2_HUMAN	Inter-alpha-trypsin inhibitor heavy chain H2	145.49	3.23594e-146	35	152.64	2.29087e-153	43	1.22857
DCN	P07585|PGS2_HUMAN	Decorin	220.86	1.38038e-221	158	263.88	1.31826e-264	194	1.22785
ANXA4	P09525|ANXA4_HUMAN	Annexin A4	116.46	3.46737e-117	22	179.96	1.09648e-180	27	1.22727
COL1A2	P08123|CO1A2_HUMAN	Collagen alpha-2(I) chain	275.54	2.88403e-276	160	335.99	0	196	1.225
FLNA	P21333|FLNA_HUMAN	Filamin-A	229.21	6.16595e-230	76	269.03	9.33254e-270	93	1.22368
CD63	P08962|CD63_HUMAN	CD63 antigen	119.62	2.39883e-120	36	147.32	4.7863e-148	44	1.22222
VTN	P04004|VTNC_HUMAN	Vitronectin	91.43	3.71535e-92	18	101.39	4.0738e-102	22	1.22222
COL1A1	P02452|CO1A1_HUMAN	Collagen alpha-1(I) chain	266.41	3.89045e-267	168	316.84	0	204	1.21429
PRELP	P51888|PRELP_HUMAN	Prolargin	104.01	9.77237e-105	14	112.3	5.01187e-113	17	1.21429
TIMP2	P16035|TIMP2_HUMAN	Metalloproteinase inhibitor 2	93.76	1.7378e-94	19	132.08	8.31764e-133	23	1.21053
C1R	P00736|C1R_HUMAN	Complement C1r subcomponent	224.78	1.65959e-225	68	244.05	8.91251e-245	82	1.20588
THBS2	P35442|TSP2_HUMAN	Thromb pondin-2	150.51	3.0903e-151	20	155.49	3.23594e-156	24	1.2
CP	P00450|CERU_HUMAN	Ceruloplasmin	112.04	9.12011e-113	5	118.54	2.88403e-119	6	1.2
EFEMP2	O95967|FBLN4_HUMAN	EGF-containing fibulin-like extracellular matrix protein 2	70.28	5.24807e-71	5	72.31	4.89779e-73	6	1.2
IGF2R	P11717|MPRI_HUMAN	Cation-independent mann e-6-ph phate receptor	51.44	3.63078e-52	5	66.87	1.34896e-67	6	1.2
RPS8	P62241|RS8_HUMAN	40S rib omal protein S8	84.72	1.90546e-85	5	121.66	2.18776e-122	6	1.2
HBB	P68871|HBB_HUMAN	Hemoglobin subunit beta	277.89	1.28825e-278	577	312.85	0	689	1.19411
HSPG2	P98160|PGBM_HUMAN	Basement membrane-specific heparan sulfate proteoglycan core protein	314.15	0	235	355.28	0	280	1.19149
MVP	Q14764|MVP_HUMAN	Major vault protein	187.68	2.0893e-188	64	214.99	1.02329e-215	76	1.1875
SERPING1	P05155|IC1_HUMAN	Plasma protease C1 inhibitor	94.99	1.02329e-95	16	94.83	1.47911e-95	19	1.1875
AHCY	P23526|SAHH_HUMAN	Aden ylhomocysteinase	95.18	6.60693e-96	11	104.16	6.91831e-105	13	1.18182
SERPINC1	P01008|ANT3_HUMAN	Antithrombin-III	70.64	2.29087e-71	11	78.1	7.94328e-79	13	1.18182
POSTN	Q15063|POSTN_HUMAN	Peri tin	227.36	4.36516e-228	61	254.75	1.77828e-255	72	1.18033
ANXA5	P08758|ANXA5_HUMAN	Annexin A5	207.62	2.39883e-208	81	232.99	1.02329e-233	95	1.17284
IGHM	P01871|IGHM_HUMAN	Immunoglobulin heavy constant mu	169.65	2.23872e-170	35	192.73	1.86209e-193	41	1.17143
S100A9	P06702|S10A9_HUMAN	Protein S100-A9	88.68	2.0893e-89	12	103.43	3.71535e-104	14	1.16667
EEF1G	P26641|EF1G_HUMAN	Elongation factor 1-gamma	73.83	1.47911e-74	6	90.71	1.94984e-91	7	1.16667
PSMA7	O14818|PSA7_HUMAN	Proteasome subunit alpha type-7	99.35	4.46684e-100	6	69.39	4.0738e-70	7	1.16667
LUM	P51884|LUM_HUMAN	Lumican	197.47	3.38844e-198	99	208.65	2.23872e-209	114	1.15152
DPYSL2	Q16555|DPYL2_HUMAN	Dihydropyrimidinase-related protein 2	142.39	4.0738e-143	14	145.05	8.91251e-146	16	1.14286
EHD2	Q9NZN4|EHD2_HUMAN	EH domain-containing protein 2	116.15	7.07946e-117	14	92.26	5.49541e-93	16	1.14286
TIMP1	P01033|TIMP1_HUMAN	Metalloproteinase inhibitor 1	144.16	6.91831e-145	14	153.1	7.94328e-154	16	1.14286
AFP	P02771|FETA_HUMAN	Alpha-fetoprotein	103.55	2.81838e-104	7	107.01	9.77237e-108	8	1.14286
CA2	P00918|CAH2_HUMAN	Carbonic anhydrase 2	81.68	2.0893e-82	7	71.85	1.41254e-72	8	1.14286
SERPINE2	P07093|GDN_HUMAN	Glia-derived nexin	223.97	1.07152e-224	139	254.93	1.1749e-255	158	1.13669
LAMP1	P11279|LAMP1_HUMAN	Lys ome-associated membrane glycoprotein 1	131.23	5.88844e-132	30	150.65	2.23872e-151	34	1.13333
ATP5F1A	P25705|ATPA_HUMAN	ATP synthase subunit alpha, mitochondrial	131.57	2.69153e-132	23	126.7	1.99526e-127	26	1.13043
LTF	P02788|TRFL_HUMAN	Lactotransferrin	111.77	1.69824e-112	23	128.96	1.09648e-129	26	1.13043
MSN	P26038|MOES_HUMAN	Moesin	141.77	1.69824e-142	39	182.02	9.54993e-183	44	1.12821
ANXA2	P07355|ANXA2_HUMAN	Annexin A2	243.45	3.54813e-244	168	286.56	2.75423e-287	189	1.125
CA1	P00915|CAH1_HUMAN	Carbonic anhydrase 1	139.64	2.29087e-140	32	164.45	3.54813e-165	36	1.125
HIST1H2BM	Q99879|H2B1M_HUMAN	Histone H2B type 1-M	98.18	6.60693e-99	32	139.11	7.76247e-140	36	1.125
PSMA6	P60900|PSA6_HUMAN	Proteasome subunit alpha type-6	108.43	3.71535e-109	8	108.63	2.34423e-109	9	1.125
ENO1	P06733|ENOA_HUMAN	Alpha-enolase	221.89	1.28825e-222	86	254.44	3.63078e-255	96	1.11628
EFEMP1	Q12805|FBLN3_HUMAN	EGF-containing fibulin-like extracellular matrix protein 1	197.1	7.94328e-198	62	216.07	8.51138e-217	69	1.1129
HBG1	P69891|HBG1_HUMAN	Hemoglobin subunit gamma-1	130.94	1.14815e-131	62	119.69	2.04174e-120	69	1.1129
COL6A3	P12111|CO6A3_HUMAN	Collagen alpha-3(VI) chain	384.49	0	783	416.46	0	871	1.11239
PRDX2	P32119|PRDX2_HUMAN	Peroxiredoxin-2	149.29	5.12861e-150	36	152.3	5.01187e-153	40	1.11111
C4A	P0C0L4|CO4A_HUMAN	Complement C4-A	94.82	1.51356e-95	9	86.82	1.51356e-87	10	1.11111
SDCBP	O00560|SDCB1_HUMAN	Syntenin-1	215.51	3.0903e-216	55	236.84	1.44544e-237	61	1.10909
PRDX1	Q06830|PRDX1_HUMAN	Peroxiredoxin-1	117.54	2.88403e-118	28	127.45	3.54813e-128	31	1.10714
PKM	P14618|KPYM_HUMAN	Pyruvate kinase PKM	220.37	4.2658e-221	85	266.35	4.46684e-267	94	1.10588
CA3	P07451|CAH3_HUMAN	Carbonic anhydrase 3	79.93	1.1749e-80	10	62.64	2.29087e-63	11	1.1
RAB10	P61026|RAB10_HUMAN	Ras-related protein Rab-10	77.83	1.47911e-78	10	57.43	3.71535e-58	11	1.1
CLU	P10909|CLUS_HUMAN	Clusterin	206.44	3.63078e-207	126	226.58	2.63027e-227	138	1.09524
C1S	P09871|C1S_HUMAN	Complement C1s subcomponent	185.59	2.5704e-186	43	201.34	4.57088e-202	47	1.09302
GAPDH	P04406|G3P_HUMAN	Glyceraldehyde-3-ph phate dehydrogenase	181.66	2.18776e-182	44	210.45	3.54813e-211	48	1.09091
LGALS3BP	Q08380|LG3BP_HUMAN	Galectin-3-binding protein	107.94	1.14815e-108	11	152.42	3.80189e-153	12	1.09091
RAB1B	Q9H0U4|RAB1B_HUMAN	Ras-related protein Rab-1B	87.92	1.20226e-88	11	83.64	2.29087e-84	12	1.09091
RTN4	Q9NQC3|RTN4_HUMAN	Reticulon-4	109.78	1.65959e-110	11	118.41	3.89045e-119	12	1.09091
ANXA11	P50995|ANX11_HUMAN	Annexin A11	150.38	4.16869e-151	36	170.59	2.5704e-171	39	1.08333
PRDX4	Q13162|PRDX4_HUMAN	Peroxiredoxin-4	70.24	5.7544e-71	12	78.14	7.24436e-79	13	1.08333
ACTA1	P68133|ACTS_HUMAN	Actin, alpha skeletal muscle	181.66	2.18776e-182	123	197.48	3.31131e-198	133	1.0813
ITGB1	P05556|ITB1_HUMAN	Integrin beta-1	184.34	4.57088e-185	63	194.79	1.62181e-195	68	1.07937
MMP14	P50281|MMP14_HUMAN	Matrix metalloproteinase-14	95.8	1.58489e-96	13	98.24	5.7544e-99	14	1.07692
VCL	P18206|VINC_HUMAN	Vinculin	148.03	9.33254e-149	28	164.94	1.14815e-165	30	1.07143
CHI3L1	P36222|CH3L1_HUMAN	Chitinase-3-like protein 1	255.41	3.89045e-256	215	281.59	2.5704e-282	230	1.06977
EDIL3	O43854|EDIL3_HUMAN	EGF-like repeat and discoidin I-like domain-containing protein 3	240.89	1.28825e-241	150	258.14	7.24436e-259	160	1.06667
CD59	P13987|CD59_HUMAN	CD59 glycoprotein	122.5	3.16228e-123	15	116.03	9.33254e-117	16	1.06667
FN1	P02751|FINC_HUMAN	Fibronectin	418.9	0	1195	458.36	0	1274	1.06611
TGFBI	Q15582|BGH3_HUMAN	Transforming growth factor-beta-induced protein ig-h3	226.29	5.12861e-227	92	247.47	3.38844e-248	98	1.06522
ALDOB	P05062|ALDOB_HUMAN	Fruct e-bisph phate aldolase B	102.56	2.75423e-103	17	133.54	2.88403e-134	18	1.05882
ANXA6	P08133|ANXA6_HUMAN	Annexin A6	187.27	5.37032e-188	106	236.59	2.5704e-237	112	1.0566
TNC	P24821|TENA_HUMAN	Tenascin	347.15	0	378	367.79	0	398	1.05291
PRG4	Q92954|PRG4_HUMAN	Proteoglycan 4	142.29	5.12861e-143	20	141.33	4.67735e-142	21	1.05
NT5E	P21589|5NTD_HUMAN	5'-nucleotidase	232.7	1.99526e-233	112	263.46	3.46737e-264	117	1.04464
TUBA1B	P68363|TBA1B_HUMAN	Tubulin alpha-1B chain	181.88	1.31826e-182	51	207.81	1.54882e-208	53	1.03922
HSPA8	P11142|HSP7C_HUMAN	Heat shock cognate 71 kDa protein	231.99	1.02329e-232	113	246.13	7.4131e-247	117	1.0354
HSP90AA1	P07900|HS90A_HUMAN	Heat shock protein HSP 90-alpha	155.6	2.51189e-156	33	166.04	9.12011e-167	34	1.0303
HIST1H4A	P62805|H4_HUMAN	Histone H4	117.74	1.8197e-118	51	132.64	2.29087e-133	52	1.01961
HAPLN1	P10915|HPLN1_HUMAN	Hyaluronan and proteoglycan link protein 1	229.31	4.89779e-230	112	248.93	1.1749e-249	114	1.01786
ACTB	P60709|ACTB_HUMAN	Actin, cytoplasmic 1	227.89	1.28825e-228	186	252.72	1.90546e-253	187	1.00538
ACTG1	P63261|ACTG_HUMAN	Actin, cytoplasmic 2	227.89	1.28825e-228	186	252.72	1.90546e-253	187	1.00538
AP2A1	O95782|AP2A1_HUMAN	AP-2 complex subunit alpha-1	25.3	5.01187e-26	1	24.13	7.4131e-25	1	1
APOC3	P02656|APOC3_HUMAN	Apolipoprotein C-III	48.97	1.07152e-49	1	51.12	7.58578e-52	1	1
ASS1	P00966|ASSY_HUMAN	Arginin uccinate synthase	44.9	1.25893e-45	4	53.42	3.80189e-54	4	1
ATP6V1E1	P36543|VATE1_HUMAN	V-type proton ATPase subunit E 1	43.39	4.0738e-44	1	43.03	9.33254e-44	1	1
AZGP1	P25311|ZA2G_HUMAN	Zinc-alpha-2-glycoprotein	72.94	1.14815e-73	6	68.75	1.77828e-69	6	1
C1QTNF3	Q9BXJ4|C1QT3_HUMAN	Complement C1q tumor necr is factor-related protein 3	67.59	2.5704e-68	2	67.51	3.0903e-68	2	1
C9	P02748|CO9_HUMAN	Complement component C9	48.73	1.86209e-49	2	59.32	4.7863e-60	2	1
CD276	Q5ZPR3|CD276_HUMAN	CD276 antigen	115.74	1.8197e-116	5	121.64	2.29087e-122	5	1
CDH13	P55290|CAD13_HUMAN	Cadherin-13	46.54	2.88403e-47	1	33.21	6.16595e-34	1	1
CEMIP	Q8WUJ3|CEMIP_HUMAN	Cell migration-inducing and hyaluronan-binding protein	179.84	1.44544e-180	28	161.49	3.23594e-162	28	1
COL15A1	P39059|COFA1_HUMAN	Collagen alpha-1(XV) chain	131.4	3.98107e-132	19	140.01	9.77237e-141	19	1
CTSF	Q9UBX1|CATF_HUMAN	Cathepsin F	51.95	1.12202e-52	3	56.96	1.09648e-57	3	1
CTSZ	Q9UBR2|CATZ_HUMAN	Cathepsin Z	24.54	2.88403e-25	2	28.64	2.29087e-29	2	1
EMILIN1	Q9Y6C2|EMIL1_HUMAN	EMILIN-1	161	1e-161	34	183.25	5.62341e-184	34	1
FMOD	Q06828|FMOD_HUMAN	Fibromodulin	40.24	5.7544e-41	6	64.07	8.51138e-65	6	1
FSTL1	Q12841|FSTL1_HUMAN	Follistatin-related protein 1	56.96	1.09648e-57	8	62.34	4.57088e-63	8	1
GC	P02774|VTDB_HUMAN	Vitamin D-binding protein	116.33	4.67735e-117	6	126.78	1.65959e-127	6	1
GNB1	P62873|GBB1_HUMAN	Guanine nucleotide-binding protein G(I)/G(S)/G(T) subunit beta-1	81.87	1.34896e-82	10	111.63	2.34423e-112	10	1
HEXA	P06865|HEXA_HUMAN	Beta-hex aminidase subunit alpha	113.54	2.88403e-114	12	96.75	1.77828e-97	12	1
ITGA1	P56199|ITA1_HUMAN	Integrin alpha-1	22.9	1.25893e-23	1	23.71	1.94984e-24	1	1
ITIH3	Q06033|ITIH3_HUMAN	Inter-alpha-trypsin inhibitor heavy chain H3	45.46	3.46737e-46	3	43.58	2.63027e-44	3	1
LMBRD1	Q9NUN5|LMBD1_HUMAN	Probable lys omal cobalamin transporter	35.6	2.51189e-36	1	53.78	1.65959e-54	1	1
LRP1	Q07954|LRP1_HUMAN	Prolow-density lipoprotein receptor-related protein 1	205.66	2.18776e-206	36	199.24	5.7544e-200	36	1
LYZ	P61626|LYSC_HUMAN	Lysozyme C	96.77	1.69824e-97	15	87.08	8.31764e-88	15	1
MDH1	P40925|MDHC_HUMAN	Malate dehydrogenase, cytoplasmic	30.9	1.25893e-31	4	86.9	1.25893e-87	4	1
MDH2	P40926|MDHM_HUMAN	Malate dehydrogenase, mitochondrial	39.37	4.2658e-40	2	37.63	2.34423e-38	2	1
MELTF	P08582|TRFM_HUMAN	Melanotransferrin	71.04	9.12011e-72	8	78.87	1.34896e-79	8	1
MMP1	P03956|MMP1_HUMAN	Interstitial collagenase	194.94	1.14815e-195	57	208.16	6.91831e-209	57	1
MYO1C	O00159|MYO1C_HUMAN	Unconventional my in-Ic	31.4	3.98107e-32	2	40.21	6.16595e-41	2	1
PEPD	P12955|PEPD_HUMAN	Xaa-Pro dipeptidase	25.38	4.16869e-26	1	42.69	2.04174e-43	1	1
PFN1	P07737|PROF1_HUMAN	Profilin-1	88.54	2.88403e-89	6	57.13	7.4131e-58	6	1
PGAM1	P18669|PGAM1_HUMAN	Ph phoglycerate mutase 1	100.64	2.29087e-101	7	124.9	1.25893e-125	7	1
PRDX5	P30044|PRDX5_HUMAN	Peroxiredoxin-5, mitochondrial	33.91	1.23027e-34	4	56.97	1.07152e-57	4	1
PSMA1	P25786|PSA1_HUMAN	Proteasome subunit alpha type-1	86.83	1.47911e-87	9	91.79	1.62181e-92	9	1
PTTG1IP	P53801|PTTG_HUMAN	Pituitary tumor-transforming gene 1 protein-interacting protein	116	1e-116	8	116.69	2.04174e-117	8	1
RPS10	P46783|RS10_HUMAN	40S rib omal protein S10	21.32	4.7863e-22	1	31.79	1.62181e-32	1	1
S100A11	P31949|S10AB_HUMAN	Protein S100-A11	60.28	5.24807e-61	4	64.25	5.62341e-65	4	1
SCARB2	Q14108|SCRB2_HUMAN	Lys ome membrane protein 2	131.63	2.34423e-132	20	121.71	1.94984e-122	20	1
SCPEP1	Q9HB40|RISC_HUMAN	Retinoid-inducible serine carboxypeptidase	64.7	1.99526e-65	2	59.57	2.69153e-60	2	1
SLC3A2	P08195|4F2_HUMAN	4F2 cell-surface antigen heavy chain	171.62	2.39883e-172	26	157.56	2.75423e-158	26	1
SOD3	P08294|SODE_HUMAN	Extracellular superoxide dismutase [Cu-Zn]	39.67	2.13796e-40	2	40.42	3.80189e-41	2	1
THBS3	P49746|TSP3_HUMAN	Thromb pondin-3	120.03	9.33254e-121	10	129.3	5.01187e-130	10	1
TLN1	Q9Y490|TLN1_HUMAN	Talin-1	101.41	3.89045e-102	9	81.56	2.75423e-82	9	1
TMBIM1	Q969X1|LFG3_HUMAN	Protein lifeguard 3	59.41	3.89045e-60	2	67.17	6.76083e-68	2	1
TSG101	Q99816|TS101_HUMAN	Tumor susceptibility gene 101 protein	63.69	2.04174e-64	5	84.9	1.25893e-85	5	1
TSPAN3	O60637|TSN3_HUMAN	Tetraspanin-3	63.98	1.04713e-64	8	74.21	6.16595e-75	8	1
UGDH	O60701|UGDH_HUMAN	UDP-gluc e 6-dehydrogenase	119.27	5.37032e-120	21	117.73	1.86209e-118	21	1
VAMP7	P51809|VAMP7_HUMAN	Vesicle-associated membrane protein 7	36.81	1.54882e-37	1	33.65	2.23872e-34	1	1
VAT1	Q99536|VAT1_HUMAN	Synaptic vesicle membrane protein VAT-1 homolog	108.77	1.69824e-109	31	108.64	2.29087e-109	31	1
VCP	P55072|TERA_HUMAN	Transitional endoplasmic reticulum ATPase	189.31	4.89779e-190	35	185.45	3.54813e-186	35	1
YWHAZ	P63104|1433Z_HUMAN	14-3-3 protein zeta/delta	126.44	3.63078e-127	18	134.1	7.94328e-135	18	1
ACTN1	P12814|ACTN1_HUMAN	Alpha-actinin-1	199.1	7.94328e-200	51	201.91	1.23027e-202	50	0.980392
LDHA	P00338|LDHA_HUMAN	L-lactate dehydrogenase A chain	148.97	1.07152e-149	47	182.54	2.88403e-183	46	0.978723
STOM	P27105|STOM_HUMAN	Erythrocyte band 7 integral membrane protein	157.25	5.62341e-158	33	163.26	5.49541e-164	32	0.969697
ALDOA	P04075|ALDOA_HUMAN	Fruct e-bisph phate aldolase A	119.78	1.65959e-120	31	157.28	5.24807e-158	30	0.967742
CTSD	P07339|CATD_HUMAN	Cathepsin D	164.92	1.20226e-165	58	170.38	4.16869e-171	56	0.965517
KRT13	P13646|K1C13_HUMAN	Keratin, type I cyt keletal 13	148.01	9.77237e-149	84	153.75	1.77828e-154	81	0.964286
COL6A1	P12109|CO6A1_HUMAN	Collagen alpha-1(VI) chain	274.77	1.69824e-275	212	299.73	1.86209e-300	204	0.962264
APOA1	P02647|APOA1_HUMAN	Apolipoprotein A-I	211.34	4.57088e-212	73	207.91	1.23027e-208	70	0.958904
ANPEP	P15144|AMPN_HUMAN	Aminopeptidase N	190.32	4.7863e-191	83	211.86	1.38038e-212	79	0.951807
COL6A2	P12110|CO6A2_HUMAN	Collagen alpha-2(VI) chain	237.62	2.39883e-238	134	264.66	2.18776e-265	127	0.947761
PTX3	P26022|PTX3_HUMAN	Pentraxin-related protein PTX3	201.07	8.51138e-202	71	224.41	3.89045e-225	67	0.943662
HP	P00738|HPT_HUMAN	Haptoglobin	181.48	3.31131e-182	68	165.84	1.44544e-166	64	0.941176
COMP	P49747|COMP_HUMAN	Cartilage oligomeric matrix protein	238.33	4.67735e-239	82	245.82	1.51356e-246	77	0.939024
HSP90AB1	P08238|HS90B_HUMAN	Heat shock protein HSP 90-beta	172.14	7.24436e-173	43	176.6	2.51189e-177	40	0.930233
HSPA5	P11021|BIP_HUMAN	Endoplasmic reticulum chaperone BiP	149.29	5.12861e-150	27	172.14	7.24436e-173	25	0.925926
YWHAE	P62258|1433E_HUMAN	14-3-3 protein epsilon	102.73	1.86209e-103	13	74.96	1.09648e-75	12	0.923077
PSAP	P07602|SAP_HUMAN	Pr ap in	179.56	2.75423e-180	47	178.4	3.98107e-179	43	0.914894
HIST1H1B	P16401|H15_HUMAN	Histone H1.5	84.53	2.95121e-85	11	90.22	6.0256e-91	10	0.909091
F2	P00734|THRB_HUMAN	Prothrombin	90.07	8.51138e-91	10	104.68	2.0893e-105	9	0.9
FGA	P02671|FIBA_HUMAN	Fibrinogen alpha chain	157.48	3.31131e-158	30	152.1	7.94328e-153	27	0.9
CD9	P21926|CD9_HUMAN	CD9 antigen	129.19	6.45654e-130	29	139.91	1.23027e-140	26	0.896552
FBN1	P35555|FBN1_HUMAN	Fibrillin-1	175.29	5.12861e-176	38	156.11	7.76247e-157	34	0.894737
THY1	P04216|THY1_HUMAN	Thy-1 membrane glycoprotein	114.91	1.23027e-115	37	123.93	1.1749e-124	33	0.891892
CFL1	P23528|COF1_HUMAN	Cofilin-1	93.81	1.54882e-94	9	94.01	9.77237e-95	8	0.888889
EHD1	Q9H4M9|EHD1_HUMAN	EH domain-containing protein 1	111.23	5.88844e-112	9	71.09	8.12831e-72	8	0.888889
HSPA1B	P0DMV9|HS71B_HUMAN	Heat shock 70 kDa protein 1B	151.4	3.98107e-152	35	156.21	6.16595e-157	31	0.885714
S100A8	P05109|S10A8_HUMAN	Protein S100-A8	88.25	5.62341e-89	17	84.85	1.41254e-85	15	0.882353
AHSG	P02765|FETUA_HUMAN	Alpha-2-HS-glycoprotein	119.64	2.29087e-120	48	109.53	2.95121e-110	42	0.875
KRT6A	P02538|K2C6A_HUMAN	Keratin, type II cyt keletal 6A	226.09	8.12831e-227	196	248.59	2.5704e-249	171	0.872449
CTSB	P07858|CATB_HUMAN	Cathepsin B	166.58	2.63027e-167	46	171.96	1.09648e-172	40	0.869565
GSN	P06396|GELS_HUMAN	Gelsolin	161.01	9.77237e-162	46	189.3	5.01187e-190	40	0.869565
IGKC	P01834|IGKC_HUMAN	Immunoglobulin kappa constant	197.69	2.04174e-198	38	183.83	1.47911e-184	33	0.868421
PTGFRN	Q9P2B2|FPRP_HUMAN	Pr taglandin F2 receptor negative regulator	169.21	6.16595e-170	30	149.92	1.20226e-150	26	0.866667
APOB	P04114|APOB_HUMAN	Apolipoprotein B-100	128.23	5.88844e-129	22	118.69	2.04174e-119	19	0.863636
KRT16	P08779|K1C16_HUMAN	Keratin, type I cyt keletal 16	232.31	4.89779e-233	180	246.18	6.60693e-247	155	0.861111
ATP6V1B2	P21281|VATB2_HUMAN	V-type proton ATPase subunit B, brain isoform	107.91	1.23027e-108	7	104.61	2.45471e-105	6	0.857143
PDGFRB	P09619|PGFRB_HUMAN	Platelet-derived growth factor receptor beta	115.97	1.07152e-116	7	104.11	7.76247e-105	6	0.857143
TSPAN4	O14817|TSN4_HUMAN	Tetraspanin-4	97.58	2.63027e-98	7	84.64	2.29087e-85	6	0.857143
KRT17	Q04695|K1C17_HUMAN	Keratin, type I cyt keletal 17	193.89	1.28825e-194	128	193.79	1.62181e-194	109	0.851562
PZP	P20742|PZP_HUMAN	Pregnancy zone protein	174.49	3.23594e-175	94	169.65	2.23872e-170	80	0.851064
DEFA3	P59666|DEF3_HUMAN	Neutrophil defensin 3	64.02	9.54993e-65	13	71.58	2.63027e-72	11	0.846154
TTR	P02766|TTHY_HUMAN	Transthyretin	131.42	3.80189e-132	13	143.62	2.39883e-144	11	0.846154
PDCD6IP	Q8WUM4|PDC6I_HUMAN	Programmed cell death 6-interacting protein	203.19	6.45654e-204	57	200.75	1.77828e-201	48	0.842105
FLG2	Q5D862|FILA2_HUMAN	Filaggrin-2	87.49	3.23594e-88	6	72.36	4.36516e-73	5	0.833333
TMEM119	Q4V9L6|TM119_HUMAN	Transmembrane protein 119	57.72	1.90546e-58	6	60.76	1.7378e-61	5	0.833333
PLPP3	O14495|PLPP3_HUMAN	Ph pholipid ph phatase 3	129.15	7.07946e-130	12	69.67	2.13796e-70	10	0.833333
EEF1A1P5	Q5VTE0|EF1A3_HUMAN	Putative elongation factor 1-alpha-like 3	180	1e-180	72	174.3	5.01187e-175	60	0.833333
KRT6B	P04259|K2C6B_HUMAN	Keratin, type II cyt keletal 6B	227.11	7.76247e-228	212	244.19	6.45654e-245	175	0.825472
ALB	P02768|ALBU_HUMAN	Serum albumin	331.67	0	553	335.09	0	456	0.824593
LDHB	P07195|LDHB_HUMAN	L-lactate dehydrogenase B chain	126.36	4.36516e-127	21	127.27	5.37032e-128	17	0.809524
KRT14	P02533|K1C14_HUMAN	Keratin, type I cyt keletal 14	248.12	7.58578e-249	215	247.51	3.0903e-248	173	0.804651
FSCN1	Q16658|FSCN1_HUMAN	Fascin	80.93	1.1749e-81	5	41.34	4.57088e-42	4	0.8
PENK	P01210|PENK_HUMAN	Proenkephalin-A	73.64	2.29087e-74	5	66.64	2.29087e-67	4	0.8
PSMB1	P20618|PSB1_HUMAN	Proteasome subunit beta type-1	85.4	3.98107e-86	5	52.77	1.69824e-53	4	0.8
FTH1	P02794|FRIH_HUMAN	Ferritin heavy chain	128.85	1.41254e-129	10	66.87	1.34896e-67	8	0.8
ISLR	O14498|ISLR_HUMAN	Immunoglobulin superfamily containing leucine-rich repeat protein	89.27	5.37032e-90	10	104.13	7.4131e-105	8	0.8
HIST2H3A	Q71DI3|H32_HUMAN	Histone H3.2	58.19	6.45654e-59	30	58.76	1.7378e-59	24	0.8
KRT4	P19013|K2C4_HUMAN	Keratin, type II cyt keletal 4	124.43	3.71535e-125	60	136.9	1.25893e-137	48	0.8
ITGA5	P08648|ITA5_HUMAN	Integrin alpha-5	118.1	7.94328e-119	19	84.56	2.75423e-85	15	0.789474
MYOF	Q9NZM1|MYOF_HUMAN	Myoferlin	239.05	8.91251e-240	71	214.53	2.95121e-215	56	0.788732
IGHG1	P01857|IGHG1_HUMAN	Immunoglobulin heavy constant gamma 1	215.14	7.24436e-216	56	186.35	4.46684e-187	44	0.785714
ATP2B4	P23634|AT2B4_HUMAN	Plasma membrane calcium-transporting ATPase 4	134.04	9.12011e-135	9	92.56	2.75423e-93	7	0.777778
FGG	P02679|FIBG_HUMAN	Fibrinogen gamma chain	176.2	6.30957e-177	35	147.68	2.0893e-148	27	0.771429
IGLC3	P0DOY3|IGLC3_HUMAN	Immunoglobulin lambda constant 3	125.31	4.89779e-126	21	121.1	7.94328e-122	16	0.761905
KRT10	P13645|K1C10_HUMAN	Keratin, type I cyt keletal 10	318.02	0	457	330.3	0	347	0.7593
AP2B1	P63010|AP2B1_HUMAN	AP-2 complex subunit beta	93.42	3.80189e-94	4	86.73	1.86209e-87	3	0.75
HMGCS2	P54868|HMCS2_HUMAN	Hydroxymethylglutaryl-CoA synthase, mitochondrial	33.93	1.1749e-34	4	50.02	9.54993e-51	3	0.75
IQGAP1	P46940|IQGA1_HUMAN	Ras GTPase-activating-like protein IQGAP1	60.67	2.13796e-61	4	31.94	1.14815e-32	3	0.75
OMD	Q99983|OMD_HUMAN	teomodulin	54.52	3.01995e-55	4	36.63	2.34423e-37	3	0.75
PLPP1	O14494|PLPP1_HUMAN	Ph pholipid ph phatase 1	91.89	1.28825e-92	4	39.91	1.23027e-40	3	0.75
CSTA	P01040|CYTA_HUMAN	Cystatin-A	71.05	8.91251e-72	8	59.16	6.91831e-60	6	0.75
NPC1	O15118|NPC1_HUMAN	NPC intracellular cholesterol transporter 1	136.04	9.12011e-137	12	104.79	1.62181e-105	9	0.75
SLC1A5	Q15758|AAAT_HUMAN	Neutral amino acid transporter B(0)	121.02	9.54993e-122	12	93.03	9.33254e-94	9	0.75
EEF2	P13639|EF2_HUMAN	Elongation factor 2	135.75	1.77828e-136	20	157.07	8.51138e-158	15	0.75
A2M	P01023|A2MG_HUMAN	Alpha-2-macroglobulin	237.45	3.54813e-238	155	177.83	1.47911e-178	114	0.735484
KRT5	P13647|K2C5_HUMAN	Keratin, type II cyt keletal 5	236.78	1.65959e-237	232	234.35	4.46684e-235	170	0.732759
VCAN	P13611|CSPG2_HUMAN	Versican core protein	170.1	7.94328e-171	25	122.25	5.62341e-123	18	0.72
PSMA3	P25788|PSA3_HUMAN	Proteasome subunit alpha type-3	56.09	8.12831e-57	7	67.33	4.67735e-68	5	0.714286
ITGA11	Q9UKX5|ITA11_HUMAN	Integrin alpha-11	99.22	6.0256e-100	14	90.86	1.38038e-91	10	0.714286
OGN	P20774|MIME_HUMAN	Mimecan	69.56	2.75423e-70	10	65.85	1.41254e-66	7	0.7
HPX	P02790|HEMO_HUMAN	Hemopexin	148.94	1.14815e-149	13	79.09	8.12831e-80	9	0.692308
SERPINB12	Q96P63|SPB12_HUMAN	Serpin B12	74.58	2.63027e-75	13	57.52	3.01995e-58	9	0.692308
SERPINA1	P01009|A1AT_HUMAN	Alpha-1-antitrypsin	177.35	4.46684e-178	53	139.93	1.1749e-140	36	0.679245
IGHA1	P01876|IGHA1_HUMAN	Immunoglobulin heavy constant alpha 1	152.9	1.25893e-153	34	140.83	1.47911e-141	23	0.676471
HSPD1	P10809|CH60_HUMAN	60 kDa heat shock protein, mitochondrial	50.97	1.07152e-51	3	35.04	9.12011e-36	2	0.666667
MRC2	Q9UBG0|MRC2_HUMAN	C-type mann e receptor 2	71.93	1.1749e-72	3	41.95	1.12202e-42	2	0.666667
RAP1B	P61224|RAP1B_HUMAN	Ras-related protein Rap-1b	23.17	6.76083e-24	3	24.69	2.04174e-25	2	0.666667
SERINC1	Q9NRX5|SERC1_HUMAN	Serine incorporator 1	70.53	2.95121e-71	3	87.31	4.89779e-88	2	0.666667
TXN	P10599|THIO_HUMAN	Thioredoxin	56.22	6.0256e-57	3	37.84	1.44544e-38	2	0.666667
APOA2	P02652|APOA2_HUMAN	Apolipoprotein A-II	93.83	1.47911e-94	9	69.05	8.91251e-70	6	0.666667
CCT7	Q99832|TCPH_HUMAN	T-complex protein 1 subunit eta	93.67	2.13796e-94	9	61.17	6.76083e-62	6	0.666667
AHNAK	Q09666|AHNK_HUMAN	Neuroblast differentiation-associated protein AHNAK	115.09	8.12831e-116	21	107.47	3.38844e-108	14	0.666667
C3	P01024|CO3_HUMAN	Complement C3	187.39	4.0738e-188	59	164.89	1.28825e-165	38	0.644068
SERPINA3	P01011|AACT_HUMAN	Alpha-1-antichymotrypsin	108.78	1.65959e-109	14	81.9	1.25893e-82	9	0.642857
KRT2	P35908|K22E_HUMAN	Keratin, type II cyt keletal 2 epidermal	342.78	0	521	340.74	0	334	0.641075
FGB	P02675|FIBB_HUMAN	Fibrinogen beta chain	187.24	5.7544e-188	25	115.43	3.71535e-116	16	0.64
DCD	P81605|DCD_HUMAN	Dermcidin	98.37	4.2658e-99	11	67.62	2.39883e-68	7	0.636364
KRT1	P04264|K2C1_HUMAN	Keratin, type II cyt keletal 1	353.14	0	847	365.74	0	538	0.635183
CCT3	P49368|TCPG_HUMAN	T-complex protein 1 subunit gamma	95.74	1.8197e-96	8	64.62	2.39883e-65	5	0.625
SLC1A4	P43007|SATT_HUMAN	Neutral amino acid transporter A	104.27	5.37032e-105	8	76.07	8.51138e-77	5	0.625
UGP2	Q16851|UGPA_HUMAN	UTP--gluc e-1-ph phate uridylyltransferase	121.64	2.29087e-122	8	59.05	8.91251e-60	5	0.625
CD82	P27701|CD82_HUMAN	CD82 antigen	47.85	1.41254e-48	5	31.94	1.14815e-32	3	0.6
GSTM5	P46439|GSTM5_HUMAN	Glutathione S-transferase Mu 5	54.56	2.75423e-55	5	37.84	1.44544e-38	3	0.6
SLC39A14	Q15043|S39AE_HUMAN	Zinc transporter ZIP14	112.03	9.33254e-113	5	91.02	9.54993e-92	3	0.6
GJA1	P17302|CXA1_HUMAN	Gap junction alpha-1 protein	140.59	2.5704e-141	15	105.33	4.67735e-106	9	0.6
CTSL	P07711|CATL1_HUMAN	Cathepsin L1	83.18	6.60693e-84	17	80.05	8.91251e-81	10	0.588235
FTL	P02792|FRIL_HUMAN	Ferritin light chain	127.06	8.70964e-128	17	107.95	1.12202e-108	10	0.588235
RNH1	P13489|RINI_HUMAN	Ribonuclease inhibitor	72.59	2.5704e-73	7	65.77	1.69824e-66	4	0.571429
KRT78	Q8N1N4|K2C78_HUMAN	Keratin, type II cyt keletal 78	158.6	2.51189e-159	70	103.1	7.94328e-104	40	0.571429
LAMP2	P13473|LAMP2_HUMAN	Lys ome-associated membrane glycoprotein 2	94.95	1.12202e-95	16	55.38	4.16869e-56	9	0.5625
LTBP2	Q14767|LTBP2_HUMAN	Latent-transforming growth factor beta-binding protein 2	126.19	6.45654e-127	18	94.7	1.99526e-95	10	0.555556
KRT9	P35527|K1C9_HUMAN	Keratin, type I cyt keletal 9	376.85	0	571	360.73	0	310	0.542907
MMP3	P08254|MMP3_HUMAN	Stromelysin-1	124.15	7.07946e-125	26	123.35	4.46684e-124	14	0.538462
KRT77	Q7Z794|K2C1B_HUMAN	Keratin, type II cyt keletal 1b	141.39	4.0738e-142	86	146.96	1.09648e-147	45	0.523256
ATP1B3	P54709|AT1B3_HUMAN	Sodium/potassium-transporting ATPase subunit beta-3	53.51	3.0903e-54	2	37.85	1.41254e-38	1	0.5
CD68	P34810|CD68_HUMAN	Macr ialin	71.11	7.76247e-72	2	74.38	4.16869e-75	1	0.5
KNG1	P01042|KNG1_HUMAN	Kininogen-1	42.99	1.02329e-43	2	29.11	7.76247e-30	1	0.5
VPS35	Q96QK1|VPS35_HUMAN	Vacuolar protein sorting-associated protein 35	26.49	3.23594e-27	2	35.67	2.13796e-36	1	0.5
ACP2	P11117|PPAL_HUMAN	Lys omal acid ph phatase	42.27	5.37032e-43	4	55.71	1.94984e-56	2	0.5
CCT2	P78371|TCPB_HUMAN	T-complex protein 1 subunit beta	96.23	5.88844e-97	6	76.17	6.76083e-77	3	0.5
PSMB3	P49720|PSB3_HUMAN	Proteasome subunit beta type-3	107.27	5.37032e-108	6	95.85	1.41254e-96	3	0.5
GNS	P15586|GNS_HUMAN	N-acetylgluc amine-6-sulfatase	72.97	1.07152e-73	8	56.12	7.58578e-57	4	0.5
BSG	P35613|BASI_HUMAN	Basigin	73.22	6.0256e-74	10	67.01	9.77237e-68	5	0.5
PSMA4	P25789|PSA4_HUMAN	Proteasome subunit alpha type-4	105.65	2.23872e-106	12	80.67	2.13796e-81	6	0.5
HRNR	Q86YZ3|HORN_HUMAN	Hornerin	213.95	1.12202e-214	33	110.74	1.8197e-111	15	0.454545
ARG1	P05089|ARGI1_HUMAN	Arginase-1	72.13	7.4131e-73	9	43.18	6.60693e-44	4	0.444444
CCT8	P50990|TCPQ_HUMAN	T-complex protein 1 subunit theta	100.82	1.51356e-101	5	76.39	4.0738e-77	2	0.4
NCSTN	Q92542|NICA_HUMAN	Nicastrin	65.81	1.54882e-66	5	37.38	4.16869e-38	2	0.4
TF	P02787|TRFE_HUMAN	Serotransferrin	228.78	1.65959e-229	82	128.64	2.29087e-129	28	0.341463
AGT	P01019|ANGT_HUMAN	Angiotensinogen	90.7	1.99526e-91	3	53.78	1.65959e-54	1	0.333333
COL8A1	P27658|CO8A1_HUMAN	Collagen alpha-1(VIII) chain	72.93	1.1749e-73	3	42.18	6.60693e-43	1	0.333333
FABP5	Q01469|FABP5_HUMAN	Fatty acid-binding protein, epidermal	29.11	7.76247e-30	3	24.93	1.1749e-25	1	0.333333
DSC1	Q08554|DSC1_HUMAN	Desmocollin-1	126.12	7.58578e-127	12	62.04	9.12011e-63	4	0.333333
PSMA2	P25787|PSA2_HUMAN	Proteasome subunit alpha type-2	127.85	1.41254e-128	7	74.12	7.58578e-75	2	0.285714
JUP	P14923|PLAK_HUMAN	Junction plakoglobin	187.37	4.2658e-188	39	119.29	5.12861e-120	11	0.282051
DSP	P15924|DESP_HUMAN	Desmoplakin	221.09	8.12831e-222	62	79.18	6.60693e-80	12	0.193548
DSG1	Q02413|DSG1_HUMAN	Desmoglein-1	138.41	3.89045e-139	20	36.3	5.01187e-37	3	0.15
CAT	P04040|CATA_HUMAN	Catalase	70.55	2.81838e-71	7	22.29	5.12861e-23	1	0.142857
