# Supplementary material for: Extracellular vesicles enriched in connexin 43 promote a senescent phenotype in bone and synovial cells contributing to osteoarthritis progression
Source: Cell Death Dis. 2022 Aug 5;13(8):681. doi: 10.1038/s41419-022-05089-w (PMC9355945; doi:10.1038/s41419-022-05089-w)
Supplement: Supplementary file 16 — Table S9 [file 41419_2022_5089_MOESM16_ESM.xlsx]

## Sheet: Sheet1
Proteins exclusive hCx43-sEVs
Gene name	Accession	Description	-10lgP	p-value	Spectral counts
UBC	P0CG48|UBC_HUMAN	Polyubiquitin-C	155.59	2.5704e-156	78
KRT31	Q15323|K1H1_HUMAN	Keratin, type I cuticular Ha1	187.65	2.23872e-188	52
KRT33B	Q14525|KT33B_HUMAN	Keratin, type I cuticular Ha3-II	148.31	4.89779e-149	44
KRT86	O43790|KRT86_HUMAN	Keratin, type II cuticular Hb6	178.48	3.31131e-179	43
HIST1H2AC	Q93077|H2A1C_HUMAN	Histone H2A type 1-C	148.46	3.46737e-149	39
KRT85	P78386|KRT85_HUMAN	Keratin, type II cuticular Hb5	153.42	3.80189e-154	36
HIST2H2BE	Q16778|H2B2E_HUMAN	Histone H2B type 2-E	140.44	3.63078e-141	31
TUBB2B	Q9BVA1|TBB2B_HUMAN	Tubulin beta-2B chain	199.38	4.16869e-200	30
HIST1H1E	P10412|H14_HUMAN	Histone H1.4	120.3	5.01187e-121	23
HAPLN3	Q96S86|HPLN3_HUMAN	Hyaluronan and proteoglycan link protein 3	103.51	3.0903e-104	16
YWHAB	P31946|1433B_HUMAN	14-3-3 protein beta/alpha	60.94	1.14815e-61	14
TUBB1	Q9H4B7|TBB1_HUMAN	Tubulin beta-1 chain	70.67	2.13796e-71	13
AKR1C3	P42330|AK1C3_HUMAN	Aldo-keto reductase family 1 member C3	68.73	1.86209e-69	11
GNB2	P62879|GBB2_HUMAN	Guanine nucleotide-binding protein G(I)/G(S)/G(T) subunit beta-2	89.01	9.77237e-90	11
YWHAG	P61981|1433G_HUMAN	14-3-3 protein gamma	75.7	1.99526e-76	11
YWHAQ	P27348|1433T_HUMAN	14-3-3 protein theta	82.63	2.34423e-83	11
CALR	P27797|CALR_HUMAN	Calreticulin	91.08	8.31764e-92	10
LAMA2	P24043|LAMA2_HUMAN	Laminin subunit alpha-2	105.74	1.8197e-106	9
LOXL1	Q08397|LOXL1_HUMAN	Lysyl oxidase homolog 1	82.63	2.34423e-83	9
RAN	P62826|RAN_HUMAN	GTP-binding nuclear protein Ran	62.95	1.12202e-63	9
TTN	Q8WZ42|TITIN_HUMAN	Titin	52.35	4.46684e-53	9
ENO2	P09104|ENOG_HUMAN	Gamma-enolase	119.99	1.02329e-120	8
CLIC4	Q9Y696|CLIC4_HUMAN	Chloride intracellular channel protein 4	41.38	4.16869e-42	7
TAGLN	Q01995|TAGL_HUMAN	Transgelin	82.73	1.86209e-83	7
ALDH2	P05091|ALDH2_HUMAN	Aldehyde dehydrogenase, mitochondrial	54.82	1.51356e-55	6
PARP1	P09874|PARP1_HUMAN	Poly [ADP-rib e] polymerase 1	111.1	7.94328e-112	6
PODN	Q7Z5L7|PODN_HUMAN	Podocan	80.54	2.88403e-81	6
RPS13	P62277|RS13_HUMAN	40S rib omal protein S13	50.06	8.70964e-51	6
ARPC1B	O15143|ARC1B_HUMAN	Actin-related protein 2/3 complex subunit 1B	63.85	1.41254e-64	5
CLIC1	O00299|CLIC1_HUMAN	Chloride intracellular channel protein 1	51.81	1.54882e-52	5
LAMA1	P25391|LAMA1_HUMAN	Laminin subunit alpha-1	71.41	3.89045e-72	5
PRSS2	P07478|TRY2_HUMAN	Trypsin-2	51.72	1.90546e-52	5
PRSS3	P35030|TRY3_HUMAN	Trypsin-3	45.92	1.20226e-46	5
CCDC80	Q76M96|CCD80_HUMAN	Coiled-coil domain-containing protein 80	81.42	3.80189e-82	4
COL5A1	P20908|CO5A1_HUMAN	Collagen alpha-1(V) chain	43.86	1.38038e-44	4
CPXM2	Q8N436|CPXM2_HUMAN	Inactive carboxypeptidase-like protein X2	71.48	3.31131e-72	4
NDUFA4	O00483|NDUA4_HUMAN	Cytochrome c oxidase subunit NDUFA4	43.84	1.44544e-44	4
PARK7	Q99497|PARK7_HUMAN	Protein/nucleic acid deglycase DJ-1	21.84	1.44544e-22	4
PRKDC	P78527|PRKDC_HUMAN	DNA-dependent protein kinase catalytic subunit	51.47	3.38844e-52	4
RPL3	P39023|RL3_HUMAN	60S rib omal protein L3	66.83	1.47911e-67	4
ARF5	P84085|ARF5_HUMAN	ADP-rib ylation factor 5	39.27	5.37032e-40	3
BLMH	Q13867|BLMH_HUMAN	Bleomycin hydrolase	31.61	2.45471e-32	3
EHD4	Q9H223|EHD4_HUMAN	EH domain-containing protein 4	43.76	1.7378e-44	3
FBLN5	Q9UBX5|FBLN5_HUMAN	Fibulin-5	68.61	2.45471e-69	3
HNRNPH1	P31943|HNRH1_HUMAN	Heterogeneous nuclear ribonucleoprotein H	81.39	4.0738e-82	3
MXRA8	Q9BRK3|MXRA8_HUMAN	Matrix remodeling-associated protein 8	35.21	6.16595e-36	3
ORM1	P02763|A1AG1_HUMAN	Alpha-1-acid glycoprotein 1	47.16	6.91831e-48	3
PYGL	P06737|PYGL_HUMAN	Glycogen ph phorylase, liver form	62.63	2.34423e-63	3
RPL12	P30050|RL12_HUMAN	60S rib omal protein L12	21.94	1.14815e-22	3
RPS19	P39019|RS19_HUMAN	40S rib omal protein S19	46.57	2.69153e-47	3
STX7	O15400|STX7_HUMAN	Syntaxin-7	48.32	4.7863e-49	3
XRCC5	P13010|XRCC5_HUMAN	X-ray repair cr s-complementing protein 5	45.94	1.14815e-46	3
ARPC4	P59998|ARPC4_HUMAN	Actin-related protein 2/3 complex subunit 4	30.17	6.76083e-31	2
ARSB	P15848|ARSB_HUMAN	Arylsulfatase B	47.78	1.65959e-48	2
ATP6V1C1	P21283|VATC1_HUMAN	V-type proton ATPase subunit C 1	22.73	1.86209e-23	2
FST	P19883|FST_HUMAN	Follistatin	31.76	1.7378e-32	2
GYG1	P46976|GLYG_HUMAN	Glycogenin-1	31.9	1.25893e-32	2
MAN1A1	P33908|MA1A1_HUMAN	Mann yl-olig accharide 1,2-alpha-mann idase IA	44.23	5.88844e-45	2
MYL6	P60660|MYL6_HUMAN	My in light polypeptide 6	69.75	1.77828e-70	2
MYO1D	O94832|MYO1D_HUMAN	Unconventional my in-Id	48.25	5.62341e-49	2
NEGR1	Q7Z3B1|NEGR1_HUMAN	Neuronal growth regulator 1	44.88	1.31826e-45	2
PDCD6	O75340|PDCD6_HUMAN	Programmed cell death protein 6	55.21	6.16595e-56	2
PDGFRA	P16234|PGFRA_HUMAN	Platelet-derived growth factor receptor alpha	49.28	5.24807e-50	2
PSAT1	Q9Y617|SERC_HUMAN	Ph ph erine aminotransferase	43.36	4.36516e-44	2
PSMB4	P28070|PSB4_HUMAN	Proteasome subunit beta type-4	33.32	4.7863e-34	2
RPL13	P26373|RL13_HUMAN	60S rib omal protein L13	32.69	2.04174e-33	2
RPL24	P83731|RL24_HUMAN	60S rib omal protein L24	46.9	1.25893e-47	2
RPS18	P62269|RS18_HUMAN	40S rib omal protein S18	26.17	6.76083e-27	2
SFRP1	Q8N474|SFRP1_HUMAN	Secreted frizzled-related protein 1	45.62	2.39883e-46	2
SNRPD3	P62318|SMD3_HUMAN	Small nuclear ribonucleoprotein Sm D3	40.61	2.45471e-41	2
SVEP1	Q4LDE5|SVEP1_HUMAN	Sushi, von Willebrand factor type A, EGF and pentraxin domain-containing protein 1	34.29	5.12861e-35	2
TINAGL1	Q9GZM7|TINAL_HUMAN	Tubulointerstitial nephritis antigen-like	53.1	7.94328e-54	2
TPM4	P67936|TPM4_HUMAN	Tropomy in alpha-4 chain	39.18	6.60693e-40	2
TTYH3	Q9C0H2|TTYH3_HUMAN	Protein tweety homolog 3	49	1e-49	2
XRCC6	P12956|XRCC6_HUMAN	X-ray repair cr s-complementing protein 6	64.51	3.0903e-65	2
ALAD	P13716|HEM2_HUMAN	Delta-aminolevulinic acid dehydratase	26.23	5.88844e-27	1
BMP1	P13497|BMP1_HUMAN	Bone morphogenetic protein 1	43.9	1.25893e-44	1
EPB41L2	O43491|E41L2_HUMAN	Band 4.1-like protein 2	35.26	5.49541e-36	1
ETFB	P38117|ETFB_HUMAN	Electron transfer flavoprotein subunit beta	34.49	3.23594e-35	1
HNRNPR	O43390|HNRPR_HUMAN	Heterogeneous nuclear ribonucleoprotein R	38.53	2.95121e-39	1
IARS	P41252|SYIC_HUMAN	Isoleucine--tRNA ligase, cytoplasmic	21.16	6.91831e-22	1
IGKV2-30	P06310|KV230_HUMAN	Immunoglobulin kappa variable 2-30	42.57	2.69153e-43	1
ITM2B	Q9Y287|ITM2B_HUMAN	Integral membrane protein 2B	41.03	9.33254e-42	1
KRT82	Q9NSB4|KRT82_HUMAN	Keratin, type II cuticular Hb2	28.63	2.34423e-29	1
LAP3	P28838|AMPL_HUMAN	Cyt ol aminopeptidase	28.6	2.51189e-29	1
MAT1A	Q00266|METK1_HUMAN	S-aden ylmethionine synthase isoform type-1	28.78	1.65959e-29	1
MFSD1	Q9H3U5|MFSD1_HUMAN	Major facilitator superfamily domain-containing protein 1	29.58	2.63027e-30	1
NOV	P48745|NOV_HUMAN	Protein NOV homolog	28.51	3.0903e-29	1
OLFML2B	Q68BL8|OLM2B_HUMAN	Olfactomedin-like protein 2B	30.56	2.75423e-31	1
PLXNB2	O15031|PLXB2_HUMAN	Plexin-B2	23.58	2.63027e-24	1
PNP	P00491|PNPH_HUMAN	Purine nucle ide ph phorylase	33.68	2.0893e-34	1
PPIC	P45877|PPIC_HUMAN	Peptidyl-prolyl cis-trans isomerase C	37.06	8.70964e-38	1
RPL17	P18621|RL17_HUMAN	60S rib omal protein L17	36.53	2.95121e-37	1
RPL18A	Q02543|RL18A_HUMAN	60S rib omal protein L18a	45.73	1.86209e-46	1
RPL30	P62888|RL30_HUMAN	60S rib omal protein L30	44.48	3.31131e-45	1
RPL5	P46777|RL5_HUMAN	60S rib omal protein L5	30.97	1.07152e-31	1
SEPT9	Q9UHD8|SEPT9_HUMAN	Septin-9	20.52	3.01995e-21	1
SLC2A1	P11166|GTR1_HUMAN	Solute carrier family 2, facilitated gluc e transporter member 1	23.67	2.13796e-24	1
SNRPN	P63162|RSMN_HUMAN	Small nuclear ribonucleoprotein-associated protein N	21.22	6.0256e-22	1
SUMO4	Q6EEV6|SUMO4_HUMAN	Small ubiquitin-related modifier 4	37.94	1.14815e-38	1
UBA1	P22314|UBA1_HUMAN	Ubiquitin-like modifier-activating enzyme 1	51.49	3.23594e-52	1
