# Supplementary material for: Extracellular vesicles enriched in connexin 43 promote a senescent phenotype in bone and synovial cells contributing to osteoarthritis progression
Source: Cell Death Dis. 2022 Aug 5;13(8):681. doi: 10.1038/s41419-022-05089-w (PMC9355945; doi:10.1038/s41419-022-05089-w)
Supplement: Supplementary file 17 — Table S10 [file 41419_2022_5089_MOESM17_ESM.xlsx]

## Sheet: Sheet1
Proteins exclusive sEVs
Gene name	Accesion name	Description	-10lgP	p-value	Spectral counts
KRT1	P04264|K2C1_HUMAN	Keratin, type II cytoskeletal 1 OS	353.14	0	847
KRT9	P35527|K1C9_HUMAN	Keratin, type I cytoskeletal 9 OS	376.85	0	571
ALB	P02768|ALBU_HUMAN	Serum albumin OS	331.67	0	553
KRT2	P35908|K22E_HUMAN	Keratin, type II cytoskeletal 2 epidermal OS	342.78	0	521
KRT10	P13645|K1C10_HUMAN	Keratin, type I cytoskeletal 10 OS	318.02	0	457
KRT5	P13647|K2C5_HUMAN	Keratin, type II cytoskeletal 5 OS	236.78	1.65959e-237	232
KRT14	P02533|K1C14_HUMAN	Keratin, type I cytoskeletal 14 OS	248.12	7.58578e-249	215
COL6A1	P12109|CO6A1_HUMAN	Collagen alpha-1(VI) chain OS	274.77	1.69824e-275	212
KRT6B	P04259|K2C6B_HUMAN	Keratin, type II cytoskeletal 6B OS	227.11	7.76247e-228	212
KRT6A	P02538|K2C6A_HUMAN	Keratin, type II cytoskeletal 6A OS	226.09	8.12831e-227	196
KRT16	P08779|K1C16_HUMAN	Keratin, type I cytoskeletal 16 OS	232.31	4.89779e-233	180
A2M	P01023|A2MG_HUMAN	Alpha-2-macroglobulin OS	237.45	3.54813e-238	155
COL6A2	P12110|CO6A2_HUMAN	Collagen alpha-2(VI) chain OS	237.62	2.39883e-238	134
KRT17	Q04695|K1C17_HUMAN	Keratin, type I cytoskeletal 17 OS	193.89	1.28825e-194	128
PZP	P20742|PZP_HUMAN	Pregnancy zone protein OS	174.49	3.23594e-175	94
UBA52	P62987|RL40_HUMAN	Ubiquitin-60S ribosomal protein L40 OS	137.06	8.70964e-138	92
KRT77	Q7Z794|K2C1B_HUMAN	Keratin, type II cytoskeletal 1b OS	141.39	4.0738e-142	86
KRT13	P13646|K1C13_HUMAN	Keratin, type I cytoskeletal 13 OS	148.01	9.77237e-149	84
ANPEP	P15144|AMPN_HUMAN	Aminopeptidase N OS	190.32	4.7863e-191	83
COMP	P49747|COMP_HUMAN	Cartilage oligomeric matrix protein OS	238.33	4.67735e-239	82
TF	P02787|TRFE_HUMAN	Serotransferrin OS	228.78	1.65959e-229	82
APOA1	P02647|APOA1_HUMAN	Apolipoprotein A-I OS	211.34	4.57088e-212	73
EEF1A1P5	Q5VTE0|EF1A3_HUMAN	Putative elongation factor 1-alpha-like 3 OS	180	1e-180	72
MYOF	Q9NZM1|MYOF_HUMAN	Myoferlin OS	239.05	8.91251e-240	71
PTX3	P26022|PTX3_HUMAN	Pentraxin-related protein PTX3 OS	201.07	8.51138e-202	71
KRT78	Q8N1N4|K2C78_HUMAN	Keratin, type II cytoskeletal 78 OS	158.6	2.51189e-159	70
HP	P00738|HPT_HUMAN	Haptoglobin OS	181.48	3.31131e-182	68
DSP	P15924|DESP_HUMAN	Desmoplakin OS	221.09	8.12831e-222	62
KRT4	P19013|K2C4_HUMAN	Keratin, type II cytoskeletal 4 OS	124.43	3.71535e-125	60
C3	P01024|CO3_HUMAN	Complement C3 OS	187.39	4.0738e-188	59
CTSD	P07339|CATD_HUMAN	Cathepsin D OS	164.92	1.20226e-165	58
PDCD6IP	Q8WUM4|PDC6I_HUMAN	Programmed cell death 6-interacting protein OS	203.19	6.45654e-204	57
IGHG1	P01857|IGHG1_HUMAN	Immunoglobulin heavy constant gamma 1 OS	215.14	7.24436e-216	56
SERPINA1	P01009|A1AT_HUMAN	Alpha-1-antitrypsin OS	177.35	4.46684e-178	53
ACTN1	P12814|ACTN1_HUMAN	Alpha-actinin-1 OS	199.1	7.94328e-200	51
AHSG	P02765|FETUA_HUMAN	Alpha-2-HS-glycoprotein OS	119.64	2.29087e-120	48
LDHA	P00338|LDHA_HUMAN	L-lactate dehydrogenase A chain OS	148.97	1.07152e-149	47
PSAP	P07602|SAP_HUMAN	Prosaposin OS	179.56	2.75423e-180	47
CTSB	P07858|CATB_HUMAN	Cathepsin B OS	166.58	2.63027e-167	46
GSN	P06396|GELS_HUMAN	Gelsolin OS	161.01	9.77237e-162	46
HSP90AB1	P08238|HS90B_HUMAN	Heat shock protein HSP 90-beta OS	172.14	7.24436e-173	43
JUP	P14923|PLAK_HUMAN	Junction plakoglobin OS	187.37	4.2658e-188	39
FBN1	P35555|FBN1_HUMAN	Fibrillin-1 OS	175.29	5.12861e-176	38
IGKC	P01834|IGKC_HUMAN	Immunoglobulin kappa constant OS	197.69	2.04174e-198	38
THY1	P04216|THY1_HUMAN	Thy-1 membrane glycoprotein OS	114.91	1.23027e-115	37
FGG	P02679|FIBG_HUMAN	Fibrinogen gamma chain OS	176.2	6.30957e-177	35
HSPA1B	P0DMV9|HS71B_HUMAN	Heat shock 70 kDa protein 1B OS	151.4	3.98107e-152	35
IGHA1	P01876|IGHA1_HUMAN	Immunoglobulin heavy constant alpha 1 OS	152.9	1.25893e-153	34
HIST1H2AA	Q96QV6|H2A1A_HUMAN	Histone H2A type 1-A OS	142.8	1.58489e-143	33
HRNR	Q86YZ3|HORN_HUMAN	Hornerin OS	213.95	1.12202e-214	33
STOM	P27105|STOM_HUMAN	Erythrocyte band 7 integral membrane protein OS	157.25	5.62341e-158	33
ALDOA	P04075|ALDOA_HUMAN	Fructose-bisphosphate aldolase A OS	119.78	1.65959e-120	31
FGA	P02671|FIBA_HUMAN	Fibrinogen alpha chain OS	157.48	3.31131e-158	30
HIST2H3A	Q71DI3|H32_HUMAN	Histone H3.2 OS	58.19	6.45654e-59	30
PTGFRN	Q9P2B2|FPRP_HUMAN	Prostaglandin F2 receptor negative regulator OS	169.21	6.16595e-170	30
CD9	P21926|CD9_HUMAN	CD9 antigen OS	129.19	6.45654e-130	29
HSPA5	P11021|BIP_HUMAN	Endoplasmic reticulum chaperone BiP OS	149.29	5.12861e-150	27
MMP3	P08254|MMP3_HUMAN	Stromelysin-1 OS	124.15	7.07946e-125	26
FGB	P02675|FIBB_HUMAN	Fibrinogen beta chain OS	187.24	5.7544e-188	25
VCAN	P13611|CSPG2_HUMAN	Versican core protein OS	170.1	7.94328e-171	25
APOB	P04114|APOB_HUMAN	Apolipoprotein B-100 OS	128.23	5.88844e-129	22
AHNAK	Q09666|AHNK_HUMAN	Neuroblast differentiation-associated protein AHNAK OS	115.09	8.12831e-116	21
IGLC3	P0DOY3|IGLC3_HUMAN	Immunoglobulin lambda constant 3 OS	125.31	4.89779e-126	21
IGLL5	B9A064|IGLL5_HUMAN	Immunoglobulin lambda-like polypeptide 5 OS	107.57	2.69153e-108	21
LDHB	P07195|LDHB_HUMAN	L-lactate dehydrogenase B chain OS	126.36	4.36516e-127	21
DSG1	Q02413|DSG1_HUMAN	Desmoglein-1 OS	138.41	3.89045e-139	20
EEF2	P13639|EF2_HUMAN	Elongation factor 2 OS	135.75	1.77828e-136	20
IGHA2	P01877|IGHA2_HUMAN	Immunoglobulin heavy constant alpha 2 OS	98.93	1.1749e-99	20
ITGA5	P08648|ITA5_HUMAN	Integrin alpha-5 OS	118.1	7.94328e-119	19
HIST1H1C	P16403|H12_HUMAN	Histone H1.2 OS	95.07	8.51138e-96	18
LTBP2	Q14767|LTBP2_HUMAN	Latent-transforming growth factor beta-binding protein 2 OS	126.19	6.45654e-127	18
CTSL	P07711|CATL1_HUMAN	Cathepsin L1 OS	83.18	6.60693e-84	17
FTL	P02792|FRIL_HUMAN	Ferritin light chain OS	127.06	8.70964e-128	17
H2AFV	Q71UI9|H2AV_HUMAN	Histone H2A.V OS	77.52	3.01995e-78	17
S100A8	P05109|S10A8_HUMAN	Protein S100-A8 OS	88.25	5.62341e-89	17
LAMP2	P13473|LAMP2_HUMAN	Lysosome-associated membrane glycoprotein 2 OS	94.95	1.12202e-95	16
DYNC1H1	Q14204|DYHC1_HUMAN	Cytoplasmic dynein 1 heavy chain 1 OS	96.65	2.23872e-97	15
GJA1	P17302|CXA1_HUMAN	Gap junction alpha-1 protein OS	140.59	2.5704e-141	15
ITGA11	Q9UKX5|ITA11_HUMAN	Integrin alpha-11 OS	99.22	6.0256e-100	14
SERPINA3	P01011|AACT_HUMAN	Alpha-1-antichymotrypsin OS	108.78	1.65959e-109	14
DEFA3	P59666|DEF3_HUMAN	Neutrophil defensin 3 OS	64.02	9.54993e-65	13
HPX	P02790|HEMO_HUMAN	Hemopexin OS	148.94	1.14815e-149	13
SERPINB12	Q96P63|SPB12_HUMAN	Serpin B12 OS	74.58	2.63027e-75	13
TTR	P02766|TTHY_HUMAN	Transthyretin OS	131.42	3.80189e-132	13
YWHAE	P62258|1433E_HUMAN	14-3-3 protein epsilon OS	102.73	1.86209e-103	13
DSC1	Q08554|DSC1_HUMAN	Desmocollin-1 OS	126.12	7.58578e-127	12
NPC1	O15118|NPC1_HUMAN	NPC intracellular cholesterol transporter 1 OS	136.04	9.12011e-137	12
PLPP3	O14495|PLPP3_HUMAN	Phospholipid phosphatase 3 OS	129.15	7.07946e-130	12
PRSS1	P07477|TRY1_HUMAN	Trypsin-1 OS	70.35	4.46684e-71	12
PSMA4	P25789|PSA4_HUMAN	Proteasome subunit alpha type-4 OS	105.65	2.23872e-106	12
SLC1A5	Q15758|AAAT_HUMAN	Neutral amino acid transporter B(0) OS	121.02	9.54993e-122	12
DCD	P81605|DCD_HUMAN	Dermcidin OS	98.37	4.2658e-99	11
HIST1H1B	P16401|H15_HUMAN	Histone H1.5 OS	84.53	2.95121e-85	11
BSG	P35613|BASI_HUMAN	Basigin OS	73.22	6.0256e-74	10
F2	P00734|THRB_HUMAN	Prothrombin OS	90.07	8.51138e-91	10
FTH1	P02794|FRIH_HUMAN	Ferritin heavy chain OS	128.85	1.41254e-129	10
ISLR	O14498|ISLR_HUMAN	Immunoglobulin superfamily containing leucine-rich repeat protein OS	89.27	5.37032e-90	10
OGN	P20774|MIME_HUMAN	Mimecan OS	69.56	2.75423e-70	10
APOA2	P02652|APOA2_HUMAN	Apolipoprotein A-II OS	93.83	1.47911e-94	9
ARG1	P05089|ARGI1_HUMAN	Arginase-1 OS	72.13	7.4131e-73	9
ATP2B4	P23634|AT2B4_HUMAN	Plasma membrane calcium-transporting ATPase 4 OS	134.04	9.12011e-135	9
CCT7	Q99832|TCPH_HUMAN	T-complex protein 1 subunit eta OS	93.67	2.13796e-94	9
CFL1	P23528|COF1_HUMAN	Cofilin-1 OS	93.81	1.54882e-94	9
EHD1	Q9H4M9|EHD1_HUMAN	EH domain-containing protein 1 OS	111.23	5.88844e-112	9
KRT80	Q6KB66|K2C80_HUMAN	Keratin, type II cytoskeletal 80 OS	73.68	2.0893e-74	9
AKR1C1	Q04828|AK1C1_HUMAN	Aldo-keto reductase family 1 member C1 OS	48.05	8.91251e-49	8
CCT3	P49368|TCPG_HUMAN	T-complex protein 1 subunit gamma OS	95.74	1.8197e-96	8
CSTA	P01040|CYTA_HUMAN	Cystatin-A OS	71.05	8.91251e-72	8
GNS	P15586|GNS_HUMAN	N-acetylglucosamine-6-sulfatase OS	72.97	1.07152e-73	8
SLC1A4	P43007|SATT_HUMAN	Neutral amino acid transporter A OS	104.27	5.37032e-105	8
UGP2	Q16851|UGPA_HUMAN	UTP--glucose-1-phosphate uridylyltransferase OS	121.64	2.29087e-122	8
ATP6V1B2	P21281|VATB2_HUMAN	V-type proton ATPase subunit B, brain isoform OS	107.91	1.23027e-108	7
CAT	P04040|CATA_HUMAN	Catalase OS	70.55	2.81838e-71	7
PDGFRB	P09619|PGFRB_HUMAN	Platelet-derived growth factor receptor beta OS	115.97	1.07152e-116	7
PSMA2	P25787|PSA2_HUMAN	Proteasome subunit alpha type-2 OS	127.85	1.41254e-128	7
PSMA3	P25788|PSA3_HUMAN	Proteasome subunit alpha type-3 OS	56.09	8.12831e-57	7
RNH1	P13489|RINI_HUMAN	Ribonuclease inhibitor OS	72.59	2.5704e-73	7
TSPAN4	O14817|TSN4_HUMAN	Tetraspanin-4 OS	97.58	2.63027e-98	7
CCT2	P78371|TCPB_HUMAN	T-complex protein 1 subunit beta OS	96.23	5.88844e-97	6
FLG2	Q5D862|FILA2_HUMAN	Filaggrin-2 OS	87.49	3.23594e-88	6
PSMB3	P49720|PSB3_HUMAN	Proteasome subunit beta type-3 OS	107.27	5.37032e-108	6
SERPINB3	P29508|SPB3_HUMAN	Serpin B3 OS	49.36	4.36516e-50	6
TMEM119	Q4V9L6|TM119_HUMAN	Transmembrane protein 119 OS	57.72	1.90546e-58	6
AFM	P43652|AFAM_HUMAN	Afamin OS	30.95	1.12202e-31	5
CCT8	P50990|TCPQ_HUMAN	T-complex protein 1 subunit theta OS	100.82	1.51356e-101	5
CD82	P27701|CD82_HUMAN	CD82 antigen OS	47.85	1.41254e-48	5
FSCN1	Q16658|FSCN1_HUMAN	Fascin OS	80.93	1.1749e-81	5
GSTM5	P46439|GSTM5_HUMAN	Glutathione S-transferase Mu 5 OS	54.56	2.75423e-55	5
NCSTN	Q92542|NICA_HUMAN	Nicastrin OS	65.81	1.54882e-66	5
PENK	P01210|PENK_HUMAN	Proenkephalin-A OS	73.64	2.29087e-74	5
PKP1	Q13835|PKP1_HUMAN	Plakophilin-1 OS	84.69	2.04174e-85	5
PSMB1	P20618|PSB1_HUMAN	Proteasome subunit beta type-1 OS	85.4	3.98107e-86	5
S100A4	P26447|S10A4_HUMAN	Protein S100-A4 OS	38.81	1.54882e-39	5
SLC39A14	Q15043|S39AE_HUMAN	Zinc transporter ZIP14 OS	112.03	9.33254e-113	5
ACP2	P11117|PPAL_HUMAN	Lysosomal acid phosphatase OS	42.27	5.37032e-43	4
AP2B1	P63010|AP2B1_HUMAN	AP-2 complex subunit beta OS	93.42	3.80189e-94	4
ARF1	P84077|ARF1_HUMAN	ADP-ribosylation factor 1 OS	59.49	3.23594e-60	4
HMGCS2	P54868|HMCS2_HUMAN	Hydroxymethylglutaryl-CoA synthase, mitochondrial OS	33.93	1.1749e-34	4
IQGAP1	P46940|IQGA1_HUMAN	Ras GTPase-activating-like protein IQGAP1 OS	60.67	2.13796e-61	4
NPM1	P06748|NPM_HUMAN	Nucleophosmin OS	28	1e-28	4
OMD	Q99983|OMD_HUMAN	Osteomodulin OS	54.52	3.01995e-55	4
PEBP1	P30086|PEBP1_HUMAN	Phosphatidylethanolamine-binding protein 1 OS	32.17	6.76083e-33	4
PLPP1	O14494|PLPP1_HUMAN	Phospholipid phosphatase 1 OS	91.89	1.28825e-92	4
SERPINF2	P08697|A2AP_HUMAN	Alpha-2-antiplasmin OS	62.22	6.0256e-63	4
TMEM106B	Q9NUM4|T106B_HUMAN	Transmembrane protein 106B OS	54.65	2.23872e-55	4
AGT	P01019|ANGT_HUMAN	Angiotensinogen OS	90.7	1.99526e-91	3
APOH	P02749|APOH_HUMAN	Beta-2-glycoprotein 1 OS	81.06	8.70964e-82	3
ATP6AP2	O75787|RENR_HUMAN	Renin receptor OS	48.94	1.14815e-49	3
CCT6A	P40227|TCPZ_HUMAN	T-complex protein 1 subunit zeta OS	45.99	1.02329e-46	3
COL8A1	P27658|CO8A1_HUMAN	Collagen alpha-1(VIII) chain OS	72.93	1.1749e-73	3
FABP5	Q01469|FABP5_HUMAN	Fatty acid-binding protein, epidermal OS	29.11	7.76247e-30	3
FLG	P20930|FILA_HUMAN	Filaggrin OS	39.07	8.51138e-40	3
HGS	O14964|HGS_HUMAN	Hepatocyte growth factor-regulated tyrosine kinase substrate OS	58.66	2.18776e-59	3
HSPD1	P10809|CH60_HUMAN	60 kDa heat shock protein, mitochondrial OS	50.97	1.07152e-51	3
IGKV3-20	P01619|KV320_HUMAN	Immunoglobulin kappa variable 3-20 OS	90.09	8.12831e-91	3
MRC2	Q9UBG0|MRC2_HUMAN	C-type mannose receptor 2 OS	71.93	1.1749e-72	3
PSMB5	P28074|PSB5_HUMAN	Proteasome subunit beta type-5 OS	63.91	1.23027e-64	3
PSMD1	Q99460|PSMD1_HUMAN	26S proteasome non-ATPase regulatory subunit 1 OS	53.7	1.99526e-54	3
RAP1B	P61224|RAP1B_HUMAN	Ras-related protein Rap-1b OS	23.17	6.76083e-24	3
RHOA	P61586|RHOA_HUMAN	Transforming protein RhoA OS	50.91	1.23027e-51	3
SERINC1	Q9NRX5|SERC1_HUMAN	Serine incorporator 1 OS	70.53	2.95121e-71	3
SGCD	Q92629|SGCD_HUMAN	Delta-sarcoglycan OS	82.11	7.76247e-83	3
SMOC1	Q9H4F8|SMOC1_HUMAN	SPARC-related modular calcium-binding protein 1 OS	27.69	2.04174e-28	3
TXN	P10599|THIO_HUMAN	Thioredoxin OS	56.22	6.0256e-57	3
ALDH16A1	Q8IZ83|A16A1_HUMAN	Aldehyde dehydrogenase family 16 member A1 OS	48.3	5.01187e-49	2
ATP1B3	P54709|AT1B3_HUMAN	Sodium/potassium-transporting ATPase subunit beta-3 OS	53.51	3.0903e-54	2
CD68	P34810|CD68_HUMAN	Macrosialin OS	71.11	7.76247e-72	2
CDSN	Q15517|CDSN_HUMAN	Corneodesmosin OS	72.55	2.81838e-73	2
CFB	P00751|CFAB_HUMAN	Complement factor B OS	64.8	1.58489e-65	2
CORO1C	Q9ULV4|COR1C_HUMAN	Coronin-1C OS	41.87	1.34896e-42	2
GGCT	O75223|GGCT_HUMAN	Gamma-glutamylcyclotransferase OS	41.86	1.38038e-42	2
GGT5	P36269|GGT5_HUMAN	Glutathione hydrolase 5 proenzyme OS	57.77	1.69824e-58	2
IFITM3	Q01628|IFM3_HUMAN	Interferon-induced transmembrane protein 3 OS	86.83	1.47911e-87	2
IGKV2D-28	P01615|KVD28_HUMAN	Immunoglobulin kappa variable 2D-28 OS	52.4	3.98107e-53	2
KNG1	P01042|KNG1_HUMAN	Kininogen-1 OS	42.99	1.02329e-43	2
LGALS7	P47929|LEG7_HUMAN	Galectin-7 OS	40.6	2.51189e-41	2
MARCKS	P29966|MARCS_HUMAN	Myristoylated alanine-rich C-kinase substrate OS	39.54	2.88403e-40	2
MME	P08473|NEP_HUMAN	Neprilysin OS	42.4	3.98107e-43	2
NRP1	O14786|NRP1_HUMAN	Neuropilin-1 OS	44.83	1.47911e-45	2
PSMB7	Q99436|PSB7_HUMAN	Proteasome subunit beta type-7 OS	33.92	1.20226e-34	2
PSMC1	P62191|PRS4_HUMAN	26S proteasome regulatory subunit 4 OS	37.61	2.45471e-38	2
SLC16A3	O15427|MOT4_HUMAN	Monocarboxylate transporter 4 OS	28.93	1.1749e-29	2
SLC17A5	Q9NRA2|S17A5_HUMAN	Sialin OS	30.44	3.63078e-31	2
SLC44A2	Q8IWA5|CTL2_HUMAN	Choline transporter-like protein 2 OS	68.57	2.69153e-69	2
STAM	Q92783|STAM1_HUMAN	Signal transducing adapter molecule 1 OS	55.51	3.0903e-56	2
TNFAIP6	P98066|TSG6_HUMAN	Tumor necrosis factor-inducible gene 6 protein OS	54.99	1.02329e-55	2
VPS35	Q96QK1|VPS35_HUMAN	Vacuolar protein sorting-associated protein 35 OS	26.49	3.23594e-27	2
ALCAM	Q13740|CD166_HUMAN	CD166 antigen OS	26.98	1.04713e-27	1
ANTXR1	Q9H6X2|ANTR1_HUMAN	Anthrax toxin receptor 1 OS	37.19	6.45654e-38	1
CAPZB	P47756|CAPZB_HUMAN	F-actin-capping protein subunit beta OS	36.5	3.16228e-37	1
CAVIN1	Q6NZI2|CAVN1_HUMAN	Caveolae-associated protein 1 OS	25.02	9.54993e-26	1
COPG1	Q9Y678|COPG1_HUMAN	Coatomer subunit gamma-1 OS	38.18	6.60693e-39	1
CPNE8	Q86YQ8|CPNE8_HUMAN	Copine-8 OS	20.45	3.54813e-21	1
CSF1	P09603|CSF1_HUMAN	Macrophage colony-stimulating factor 1 OS	41.62	2.39883e-42	1
CTSG	P08311|CATG_HUMAN	Cathepsin G OS	22.55	2.81838e-23	1
F5	P12259|FA5_HUMAN	Coagulation factor V OS	30.38	4.16869e-31	1
GNG12	Q9UBI6|GBG12_HUMAN	Guanine nucleotide-binding protein G(I)/G(S)/G(O) subunit gamma-12 OS	49.21	6.16595e-50	1
HGSNAT	Q68CP4|HGNAT_HUMAN	Heparan-alpha-glucosaminide N-acetyltransferase OS	35.07	8.51138e-36	1
HSD17B4	P51659|DHB4_HUMAN	Peroxisomal multifunctional enzyme type 2 OS	23.74	1.8197e-24	1
IGFBP2	P18065|IBP2_HUMAN	Insulin-like growth factor-binding protein 2 OS	28.98	1.04713e-29	1
IGHV1-2	P23083|HV102_HUMAN	Immunoglobulin heavy variable 1-2 OS	36.69	2.04174e-37	1
ITGA7	Q13683|ITA7_HUMAN	Integrin alpha-7 OS	40.45	3.54813e-41	1
ITGB5	P18084|ITB5_HUMAN	Integrin beta-5 OS	25.17	6.76083e-26	1
JCHAIN	P01591|IGJ_HUMAN	Immunoglobulin J chain OS	25.23	5.88844e-26	1
NBAS	A2RRP1|NBAS_HUMAN	Neuroblastoma-amplified sequence OS	20.27	5.37032e-21	1
PRSS23	O95084|PRS23_HUMAN	Serine protease 23 OS	34.06	8.70964e-35	1
PSMB8	P28062|PSB8_HUMAN	Proteasome subunit beta type-8 OS	30.2	6.30957e-31	1
SAA4	P35542|SAA4_HUMAN	Serum amyloid A-4 protein OS	38.45	3.54813e-39	1
SDC4	P31431|SDC4_HUMAN	Syndecan-4 OS	35.92	1.20226e-36	1
SIDT2	Q8NBJ9|SIDT2_HUMAN	SID1 transmembrane family member 2 OS	20.7	1.99526e-21	1
SLC12A2	P55011|S12A2_HUMAN	Solute carrier family 12 member 2 OS	39.79	1.62181e-40	1
TPP1	O14773|TPP1_HUMAN	Tripeptidyl-peptidase 1 OS	50.97	1.07152e-51	1
WARS	P23381|SYWC_HUMAN	Tryptophan--tRNA ligase, cytoplasmic OS	31.73	1.86209e-32	1
