# Supplementary material for: Extracellular vesicles enriched in connexin 43 promote a senescent phenotype in bone and synovial cells contributing to osteoarthritis progression
Source: Cell Death Dis. 2022 Aug 5;13(8):681. doi: 10.1038/s41419-022-05089-w (PMC9355945; doi:10.1038/s41419-022-05089-w)
Supplement: Supplementary file 18 — Table S11 [file 41419_2022_5089_MOESM18_ESM.xlsx]

## Sheet: Sheet2
Common proteins OA
			sEVs			hCx43-sEVs
Gene name	Accesion name	Description	-10lgP	p-value	Spectral counts	-10lgP	p-value	Spectral counts	Fold change
SERPINE2	P07093|GDN_HUMAN	Glia-derived nexin	223.97	1.0715e-224	139	254.93	1.1749e-255	158	1.14
TIMP2	P16035|TIMP2_HUMAN	Metalloproteinase inhibitor 2	93.76	1.7378e-94	19	132.08	8.3176e-133	23	1.21
TIMP1	P01033|TIMP1_HUMAN	Metalloproteinase inhibitor 1	144.16	6.9183e-145	14	153.1	7.9433e-154	16	1.14
HSPA8	P11142|HSP7C_HUMAN	Heat shock cognate 71 kDa protein	231.99	1.0233e-232	113	246.13	7.4131e-247	117	1.04
COL6A1	P12109|CO6A1_HUMAN	Collagen alpha-1(VI) chain	274.77	1.6982e-275	212	299.73	1.8621e-300	204	0.96
THBS1	P07996|TSP1_HUMAN	Thromb pondin-1	228.05	8.9125e-229	81	257.04	9.1201e-258	100	1.23
COL6A3	P12111|CO6A3_HUMAN	Collagen alpha-3(VI) chain	384.49	0	783	416.46	0	871	1.11
MMP2	P08253|MMP2_HUMAN	72 kDa type IV collagenase	231.06	8.7096e-232	110	263.41	3.8905e-264	158	1.44
COL12A1	Q99715|COCA1_HUMAN	Collagen alpha-1(XII) chain	337.35	0	403	393.1	0	567	1.41
COL6A2	P12110|CO6A2_HUMAN	Collagen alpha-2(VI) chain	237.62	2.3988e-238	134	264.66	2.1878e-265	127	0.95
COL1A1	P02452|CO1A1_HUMAN	Collagen alpha-1(I) chain	266.41	3.8905e-267	168	316.84	0	204	1.21
LDHA	P00338|LDHA_HUMAN	L-lactate dehydrogenase A chain	148.97	1.0715e-149	47	182.54	2.884e-183	46	0.98
VCL	P18206|VINC_HUMAN	Vinculin	148.03	9.3325e-149	28	164.94	1.1482e-165	30	1.07
LDHB	P07195|LDHB_HUMAN	L-lactate dehydrogenase B chain	126.36	4.3652e-127	21	127.27	5.3703e-128	17	0.81
HIST1H1B	P16401|H15_HUMAN	Histone H1.5	84.53	2.95121e-85	11	90.22	6.0256e-91	10	0.91
ITGB1	P05556|ITB1_HUMAN	Integrin beta-1	184.34	4.5709e-185	63	194.79	1.6218e-195	68	1.08
GNAS	Q5JWF2|GNAS1_HUMAN	Guanine nucleotide-binding protein G(s) subunit alpha isoforms XLas	57.37	4.2658e-58	8	82.54	2.88403e-83	10	1.25
HIST1H2BM	Q99879|H2B1M_HUMAN	Histone H2B type 1-M	98.18	6.6069e-99	32	139.11	7.7625e-140	36	1.13
CD9	P21926|CD9_HUMAN	CD9 antigen	129.19	6.4565e-130	29	139.91	1.2303e-140	26	0.9
ITGA3	P26006|ITA3_HUMAN	Integrin alpha-3	94.72	1.90546e-95	10	79.2	6.30957e-80	18	1.8
FN1	P02751|FINC_HUMAN	Fibronectin	418.9	0	1195	458.36	0	1274	1.07
MVP	Q14764|MVP_HUMAN	Major vault protein	187.68	2.0893e-188	64	214.99	1.0233e-215	76	1.19
VIM	P08670|VIME_HUMAN	Vimentin	200.59	2.5704e-201	100	256.59	2.5704e-257	127	1.27
ITGAV	P06756|ITAV_HUMAN	Integrin alpha-V	117.94	1.1482e-118	17	150.63	2.3442e-151	28	1.65
LOX	P28300|LYOX_HUMAN	Protein-lysine 6-oxidase	24.26	5.49541e-25	2	130.6	2.5119e-131	9	4.5
CYCS	P99999|CYC_HUMAN	Cytochrome c	42.73	1.86209e-43	6	57.44	3.63078e-58	8	1.33
IGFBP3	P17936|IBP3_HUMAN	Insulin-like growth factor-binding protein 3	101	1e-101	28	145.8	1.5849e-146	40	1.43
SERPINE1	P05121|PAI1_HUMAN	Plasminogen activator inhibitor 1	148.26	5.4954e-149	23	169.64	2.2909e-170	30	1.3
Exclusive proteins sEVs
Gene name	Accesion name	Description	-10lgP	p-value	FDR	Spectral counts
ITGB5	P18084|ITB5_HUMAN	Integrin beta-5	25.17	6.76e-26	1.49	1
PRSS23	O95084|PRS23_HUMAN	Serine protease 23	34.06	8.71e-35	1.43	1
H2AFV	Q71UI9|H2AV_HUMAN	Histone H2A.V	77.52	3.02e-78	2	17
LDHA	P00338|LDHA_HUMAN	L-lactate dehydrogenase A chain	148.97	1.1e-149	15.75	47
GNS	P15586|GNS_HUMAN	N-acetylgluc amine-6-sulfatase	72.97	1.07e-73	6.8	8
HSP90AB1	P08238|HS90B_HUMAN	Heat shock protein HSP 90-beta	172.14	7.2e-173	24.21	43
HSPA1B	P0DMV9|HS71B_HUMAN	Heat shock 70 kDa protein 1B	151.4	4e-152	14.5	35
LDHB	P07195|LDHB_HUMAN	L-lactate dehydrogenase B chain	126.36	4.4e-127	9.16	21
SERPINB12	Q96P63|SPB12_HUMAN	Serpin B12	74.58	2.63e-75	7.98	13
PRSS1	P07477|TRY1_HUMAN	Trypsin-1	70.35	4.47e-71	3.14	12
SERPINB3	P29508|SPB3_HUMAN	Serpin B3	49.36	4e-50	1.72	6
SERPINF2	P08697|A2AP_HUMAN	Alpha-2-antiplasmin	62.22	6e-63	2.96	4
Exclusive proteins hCx43-sEVs
Gene name	Accesion name	Description	-10lgP	p-value	FDR	Spectral counts
XRCC6	P12956|XRCC6_HUMAN	X-ray repair cr s-complementing protein 6	64.51	3.09e-65	4.34	2
PARP1	P09874|PARP1_HUMAN	Poly [ADP-rib e] polymerase 1	111.1	7.9e-112	9.23	6
XRCC5	P13010|XRCC5_HUMAN	X-ray repair cr s-complementing protein 5	45.94	1.15e-46	2.58	3
HIST1H2AC	Q93077|H2A1C_HUMAN	Histone H2A type 1-C	148.46	3.5e-149	0.88	39
LOXL1	Q08397|LOXL1_HUMAN	Lysyl oxidase homolog 1	82.63	2.34e-83	4.52	9
2009-09-01	Q9UHD8|SEPT9_HUMAN	Septin-9	20.52	3.02e-21	1	1
